# Supplementary material for: AI-identified CD133-targeting natural compounds demonstrate differential anti-tumor effects and mechanisms in pan-cancer models
Source: EMBO Mol Med. 2025 Oct 2;17(11):2932–65. doi: 10.1038/s44321-025-00308-1 (PMC12603267; doi:10.1038/s44321-025-00308-1)
Supplement: Supplementary file 3 — Source data Fig. 1 [file 44321_2025_308_MOESM3_ESM.zip]

Archive with 62 entries (57 files):
- Figure 1/
- Figure 1/1a-e/
- Figure 1/1a-e/GSE21815 CD133 expression.xlsx
- Figure 1/1a-e/GSE30378OS.xlsx
- Figure 1/1a-e/README.txt
- Figure 1/1f/
- Figure 1/1f/H240418GC 40X1.jpg
- Figure 1/1f/H240418GC 40X2.jpg
- Figure 1/1f/H240418GC 40X3.jpg
- Figure 1/1f/H240418GN 40X1.jpg
- Figure 1/1f/H240418GN 40X2.jpg
- Figure 1/1f/H240418HC-2 40X1.jpg
- Figure 1/1f/H240418HC-2 40X2.jpg
- Figure 1/1f/H240418HC-2 40X3.jpg
- Figure 1/1f/H240418HN-2 40X1.jpg
- Figure 1/1f/H240418HN-2 40X2.jpg
- Figure 1/1f/H240419RC 40X1.jpg
- Figure 1/1f/H240419RC 40X2.jpg
- Figure 1/1f/H240419RC 40X3.jpg
- Figure 1/1f/H240419RN 40X1.jpg
- Figure 1/1f/H240419RN 40X2(2).jpg
- Figure 1/1f/H240419RN 40X3.jpg
- Figure 1/1f/H240523LC 40X1.jpg
- Figure 1/1f/H240523LC 40X2.jpg
- Figure 1/1f/H240523LC 40X3.jpg
- Figure 1/1f/H240523LN 40X1.jpg
- Figure 1/1f/H240523LN 40X2(2).jpg
- Figure 1/1f/H240523LN 40X2.jpg
- Figure 1/1g/
- Figure 1/1g/S24-002143 A2 10X 2.jpg
- Figure 1/1g/S24-002143 A2 20X 2.jpg
- Figure 1/1g/S24-002143 A2 40X 2.jpg
- Figure 1/1g/S24-002143 A8 10X 3.jpg
- Figure 1/1g/S24-002143 A8 20X 6.jpg
- Figure 1/1g/S24-002143 A8 40X 1.jpg
- Figure 1/h/
- Figure 1/h/README.txt
- Figure 1/h/S24-001706 A6 40X 3.jpg
- Figure 1/h/S24-001706 A8 40X 1.jpg
- Figure 1/h/S24-001713 A3 40X.jpg
- Figure 1/h/S24-001713 A7 40X.jpg
- Figure 1/h/S24-001718 A10 40X.jpg
- Figure 1/h/S24-001718 A5 40X 2.jpg
- Figure 1/h/S24-001848 A2 40X 2.jpg
- Figure 1/h/S24-001848 A8 40X.jpg
- Figure 1/h/S24-001991 A3 40X 2.jpg
- Figure 1/h/S24-001991 A8 40X.jpg
- Figure 1/h/S24-002000 A3 40X 2.jpg
- Figure 1/h/S24-002000 A8 40X 4.jpg
- Figure 1/h/S24-002547 A2 40X3.jpg
- Figure 1/h/S24-002547 A8 40X3.jpg
- Figure 1/h/S24-2547A3 40X 4.jpg
- Figure 1/h/S24-2695 A7 40X2.jpg
- Figure 1/h/S24-2695A1 40X 2.jpg
- Figure 1/h/S24-2696A7 40X.jpg
- Figure 1/h/S24-2698A6 40X.jpg
- Figure 1/h/S24-2698A8 40X.jpg
- Figure 1/h/S24-2708A6 40X 2.jpg
- Figure 1/h/S24-2708A8 40X 1.jpg
- Figure 1/h/S24-2892A6 40X 3.jpg
- Figure 1/h/S24-2892A8 40X 1.jpg
- Figure 1/README.txt
