# Supplementary material for: AI-identified CD133-targeting natural compounds demonstrate differential anti-tumor effects and mechanisms in pan-cancer models
Source: EMBO Mol Med. 2025 Oct 2;17(11):2932–65. doi: 10.1038/s44321-025-00308-1 (PMC12603267; doi:10.1038/s44321-025-00308-1)
Supplement: Supplementary file 3 — Source data Fig. 1 [file 44321_2025_308_MOESM3_ESM.zip › Figure 1/1a-e/GSE21815 CD133 expression.xlsx]

## Sheet: Sheet4
Normal	Tumor
400.444	375.167
373.892	176.972
100.092	845.262
566.99	583.323
596.459	3066.39
227.168	2411.58
366.826	539.958
	1228.1
	271.122
	1811.02
	2014.09
	486.971
	360.353
	1180.84
	1626.26
	3359.14
	979.449
	491.161
	2737.96
	2744.46
	4976.78
	728.922
	1322.57
	2181.05
	1738.29
	417.687
	3361.36
	2565.49
	1692.54
	7523.31
	5694.84
	1176.16
	3839.74
	2587.97
	2992.87
	4203.92
	474.728
	115.573
	2175.07
	1792.55
	762.551
	1654.95
	1169.97
	760.878
	295.443
	1607.66
	2408.17
	15725.7
	1177.36
	2315.14
	984.465
	541.586
	1040.47
	731.67
	732.135
	494.228
	514.219
	211.545
	1312.56
	265.497
	19.8201
	2734.04
	167.139
	1971.68
	1384.63
	3580.41
	1913.35
	946.638
	3.4945
	2651.82
	1051.42
	3978.51
	2083.66
	881.324
	1175.61
	2904.28
	693.05
	1552.43
	3732.54
	5174.45
	1834.58
	815.349
	2855.16
	75.8027
	348.64
	2788.08
	970.859
	671.927
	344.947
	2297.59
	1623.46
	970.958
	3935.16
	1007.15
	5025.29
	1548.44
	999.852
	3402.75
	2476.07
	5906.29
	46.8544
	2546.14
	6071.9
	1221.62
	402.527
	2716.6
	151.784
	2005.92
	126.668
	213.557
	12.0238
	1733.16
	1245.69
	150.069
	1290.76
	3171.41
	638.692
	1692.62
	822.645
	1400.14
	49.6257
	64.9742
	518.398
	2385.02
	3536.66
	580.223
	1334.56
	53.0693
	934.367
	2966.82
	3847.97
	1378.87
