# Supplementary material for: AI-identified CD133-targeting natural compounds demonstrate differential anti-tumor effects and mechanisms in pan-cancer models
Source: EMBO Mol Med. 2025 Oct 2;17(11):2932–65. doi: 10.1038/s44321-025-00308-1 (PMC12603267; doi:10.1038/s44321-025-00308-1)
Supplement: Supplementary file 3 — Source data Fig. 1 [file 44321_2025_308_MOESM3_ESM.zip › Figure 1/1a-e/GSE30378OS.xlsx]

## Sheet: Sheet 1
status	time	PROM1 expression
0	10	High expression
0	10	low expression
0	10	High expression
1	3.17	High expression
1	1.17	High expression
0	10	low expression
1	0.33	High expression
1	2.61	low expression
1	1.83	low expression
0	10	High expression
0	10	High expression
1	2.25	High expression
1	2.25	low expression
1	1.33	High expression
0	10	High expression
0	10	High expression
0	10	High expression
1	0.42	High expression
1	2.67	High expression
1	0.42	low expression
0	10	High expression
0	10	High expression
1	0.67	low expression
0	10	High expression
0	10	High expression
0	10	High expression
0	10	low expression
0	10	High expression
1	6.56	High expression
0	10	High expression
1	0.75	low expression
1	7.69	High expression
1	2	High expression
1	0.42	low expression
0	10	High expression
0	10	low expression
1	0.42	low expression
0	10	High expression
0	10	High expression
0	10	low expression
1	3	low expression
1	0.42	low expression
0	10	High expression
0	10	low expression
1	3.67	low expression
1	0.92	High expression
1	2.75	low expression
0	10	High expression
1	5.5	low expression
1	2.08	High expression
0	10	low expression
0	10	High expression
1	0.75	High expression
0	10	High expression
1	1.83	High expression
1	2	High expression
1	1.33	High expression
1	0.5	High expression
1	2.25	High expression
0	10	High expression
1	0.92	low expression
1	1	High expression
1	0.33	low expression
0	10	High expression
1	1	High expression
0	10	low expression
0	10	low expression
0	10	High expression
0	10	low expression
1	4	High expression
1	4.75	High expression
0	10	High expression
1	0.5	low expression
0	10	High expression
0	10	low expression
1	0.67	low expression
0	10	low expression
0	10	low expression
0	10	High expression
1	0.58	High expression
1	1.25	High expression
1	1.13	low expression
1	0.42	High expression
0	10	low expression
1	2.08	low expression
1	0.67	High expression
1	0.67	low expression
0	10	low expression
1	0.33	low expression
1	3.08	low expression
0	10	High expression
0	10	low expression
0	10	High expression
0	10	low expression
0	10	low expression
