# Supplementary material for: AI-identified CD133-targeting natural compounds demonstrate differential anti-tumor effects and mechanisms in pan-cancer models
Source: EMBO Mol Med. 2025 Oct 2;17(11):2932–65. doi: 10.1038/s44321-025-00308-1 (PMC12603267; doi:10.1038/s44321-025-00308-1)
Supplement: Supplementary file 3 — Source data Fig. 1 [file 44321_2025_308_MOESM3_ESM.zip › Figure 1/README.txt]

Figure 1a-e
The mRNA transcriptome data for PROM1 was obtained from the TCGA (a, b) and GEO databases (c, GSE21815). Data visualization was performed using ggplot2 (version 3.3.3) and presented as a box plot. Survival data from CRC patients in the TCGA (d) and GSE30378 (e) datasets were then used to generate Kaplan-Meier curves reflecting overall survival rates. Survival analysis based on high and low expression of PROM1 was performed using RNA-seq data (version 3.2-10), with visualization carried out using the survminer package (version 0.4.9).
