# Supplementary material for: AI-identified CD133-targeting natural compounds demonstrate differential anti-tumor effects and mechanisms in pan-cancer models
Source: EMBO Mol Med. 2025 Oct 2;17(11):2932–65. doi: 10.1038/s44321-025-00308-1 (PMC12603267; doi:10.1038/s44321-025-00308-1)
Supplement: Supplementary file 4 — Source data Fig. 2 [file 44321_2025_308_MOESM4_ESM.zip]

Archive with 40 entries (31 files):
- Figure 2/
- Figure 2/2 d/
- Figure 2/2 d/MTT data.xlsx
- Figure 2/2 d/README.txt
- Figure 2/2a-c/
- Figure 2/2a-c/README.txt
- Figure 2/2e/
- Figure 2/2e/interactions.pse
- Figure 2/2e/README.txt
- Figure 2/2f/
- Figure 2/2f/interactions.pse
- Figure 2/2f/README.txt
- Figure 2/2g/
- Figure 2/2g/README.txt
- Figure 2/2g/SPR raw data PP10.prism
- Figure 2/2h/
- Figure 2/2h/README.txt
- Figure 2/2h/SPR raw data PP24.prism
- Figure 2/2i, k/
- Figure 2/2i, k/README.txt
- Figure 2/2i, k/western CD133  DLD1 PP10.tif
- Figure 2/2i, k/western CD133  HCT116 PP10.tif
- Figure 2/2i, k/western CD133 DLD1 Con.tif
- Figure 2/2i, k/western CD133 DLD1 PP10 2.tif
- Figure 2/2i, k/western CD133 DLD1 PP10 3.tif
- Figure 2/2i, k/western CD133 HCT116 Con.tif
- Figure 2/2i, k/western CD133 HCT116 PP10 2.tif
- Figure 2/2j, l/
- Figure 2/2j, l/README.txt
- Figure 2/2j, l/western CD133  DLD1 PP10.tif
- Figure 2/2j, l/western CD133  HCT116 PP10.tif
- Figure 2/2j, l/western CD133 DLD1 Con.tif
- Figure 2/2j, l/western CD133 DLD1 PP10 2.tif
- Figure 2/2j, l/western CD133 DLD1 PP10 3.tif
- Figure 2/2j, l/western CD133 DLD1 PP24 1.tif
- Figure 2/2j, l/western CD133 DLD1 PP24 2.tif
- Figure 2/2j, l/western CD133 HCT116 Con.tif
- Figure 2/2j, l/western CD133 HCT116 PP10 2.tif
- Figure 2/2j, l/western CD133 HCT116 PP24 1.tif
- Figure 2/2j, l/western CD133 HCT116 PP24 2.tif
