# Supplementary material for: AI-identified CD133-targeting natural compounds demonstrate differential anti-tumor effects and mechanisms in pan-cancer models
Source: EMBO Mol Med. 2025 Oct 2;17(11):2932–65. doi: 10.1038/s44321-025-00308-1 (PMC12603267; doi:10.1038/s44321-025-00308-1)
Supplement: Supplementary file 4 — Source data Fig. 2 [file 44321_2025_308_MOESM4_ESM.zip › Figure 2/2 d/MTT data.xlsx]

## Sheet: MTT
HCT116			0	10	5	2.5	1.25	0.625	0.3125	0.15625	0.078125	0
		1	2	3	4	5	6	7	8	9	10	11	12
	A	0.035	0.037	0.047	0.047	0.046	0.047	0.048	0.047	0.047	0.038	0.037	0.036
PP10	B	0.036	1.289	0.072	0.129	0.328	0.889	0.99	1.041	1.122	1.022	1.143	0.037
	C	0.044	1.361	0.074	0.138	0.513	1.15	1.104	1.113	1.189	0.965	1.106	0.038
	D	0.038	1.289	0.069	0.092	0.511	0.751	1.076	1.273	1.166	1.59	0.924	0.038
PP9	E	0.037	1.033	0.07	0.167	0.405	1.274	0.705	1.074	1.265	2.159	0.976	0.044
	F	0.04	1.04	0.088	0.16	0.494	1.344	1.121	1.113	1.109	1.267	1.071	0.039
	G	0.047	1.032	0.075	0.192	0.286	1.304	1.102	0.898	0.998	1.58	1.137	0.043
	H	0.04	0.047	0.047	0.046	0.052	0.047	0.046	0.047	0.046	0.054	0.052	0.039
			0	10	5	2.5	1.25	0.625	0.3125	0.15625	0.078125	0
CL6		1	2	3	4	5	6	7	8	9	10	11	12
	A	0.047	0.037	0.048	0.039	0.047	0.048	0.048	0.048	0.047	0.038	0.037	0.042
	B	0.037	1.593	0.074	0.083	0.173	0.414	0.484	0.718	1.275	1.325	1.296	0.04
	C	0.048	2.154	0.073	0.077	0.113	0.261	0.774	1.33	1.631	1.327	1.092	0.039
	D	0.048	1.442	0.074	0.076	0.185	0.28	0.467	1.125	1.439	1.571	1.999	0.039
PP18	E	0.037	0.535	0.1	0.364	0.591	0.541	0.506	0.618	0.696	0.579	0.591	0.046
	F	0.037	0.597	0.121	0.376	0.553	0.602	0.657	0.578	0.638	0.654	0.604	0.04
	G	0.038	0.668	0.088	0.344	0.591	0.565	0.631	0.644	0.622	0.672	0.59	0.04
	H	0.044	0.037	0.049	0.038	0.039	0.05	0.05	0.051	0.049	0.045	0.04	0.039
			0	10	5	2.5	1.25	0.625	0.3125	0.15625	0.078125	0
		1	2	3	4	5	6	7	8	9	10	11	12
PP24	A	0.048	0.52	0.134	0.478	0.475	0.454	0.531	0.426	0.467	0.537	0.503	0.047
	B	0.047	0.533	0.128	0.519	0.506	0.478	0.559	0.408	0.523	0.541	0.527	0.048
	C	0.047	0.516	0.121	0.504	0.5	0.53	0.529	0.55	0.493	0.611	0.515	0.05
PP22	E	0.037	0.535	0.1	0.364	0.591	0.541	0.506	0.618	0.696	0.579	0.591	0.046
	F	0.047	0.533	0.128	0.519	0.506	0.478	0.559	0.408	0.523	0.541	0.527	0.048
	G	0.047	0.516	0.121	0.504	0.5	0.53	0.529	0.55	0.493	0.611	0.515	0.05
	H	0.048	0.048	0.047	0.041	0.048	0.047	0.045	0.048	0.046	0.047	0.048	0.049
