# Supplementary material for: AI-identified CD133-targeting natural compounds demonstrate differential anti-tumor effects and mechanisms in pan-cancer models
Source: EMBO Mol Med. 2025 Oct 2;17(11):2932–65. doi: 10.1038/s44321-025-00308-1 (PMC12603267; doi:10.1038/s44321-025-00308-1)
Supplement: Supplementary file 5 — Source data Fig. 3 [file 44321_2025_308_MOESM5_ESM.zip]

Archive with 86 entries (81 files):
- Figure 3/
- Figure 3/3a-c/
- Figure 3/3a-c/README.txt
- Figure 3/3d/
- Figure 3/3d/README.txt
- Figure 3/3d/Tumor volume weight and body weight of PP10.prism
- Figure 3/3e/
- Figure 3/3e/README.txt
- Figure 3/3e/Tumor volume weight and body weight of PP24.prism
- Figure 3/3f, g/
- Figure 3/3f, g/con-11.png
- Figure 3/3f, g/con-12.png
- Figure 3/3f, g/con-13.png
- Figure 3/3f, g/con-21.png
- Figure 3/3f, g/con-22.png
- Figure 3/3f, g/con-23.png
- Figure 3/3f, g/con-31.png
- Figure 3/3f, g/con-32.png
- Figure 3/3f, g/con-33.png
- Figure 3/3f, g/con-41.png
- Figure 3/3f, g/con-42.png
- Figure 3/3f, g/con-43.png
- Figure 3/3f, g/con-51.png
- Figure 3/3f, g/con-52.png
- Figure 3/3f, g/con-53.png
- Figure 3/3f, g/OX-11.png
- Figure 3/3f, g/OX-12.png
- Figure 3/3f, g/OX-13.png
- Figure 3/3f, g/OX-21.png
- Figure 3/3f, g/OX-22.png
- Figure 3/3f, g/OX-23.png
- Figure 3/3f, g/OX-31.png
- Figure 3/3f, g/OX-32.png
- Figure 3/3f, g/OX-33.png
- Figure 3/3f, g/OX-41.png
- Figure 3/3f, g/OX-42.png
- Figure 3/3f, g/OX-43.png
- Figure 3/3f, g/OX-51.png
- Figure 3/3f, g/OX-52.png
- Figure 3/3f, g/OX-53.png
- Figure 3/3f, g/PP10 2.5-11.png
- Figure 3/3f, g/PP10 2.5-12.png
- Figure 3/3f, g/PP10 2.5-13.png
- Figure 3/3f, g/PP10 2.5-21.png
- Figure 3/3f, g/PP10 2.5-22.png
- Figure 3/3f, g/PP10 2.5-23.png
- Figure 3/3f, g/PP10 2.5-31.png
- Figure 3/3f, g/PP10 2.5-32.png
- Figure 3/3f, g/PP10 2.5-33.png
- Figure 3/3f, g/PP10 5-11.png
- Figure 3/3f, g/PP10 5-12.png
- Figure 3/3f, g/PP10 5-13.png
- Figure 3/3f, g/PP10 5-21.png
- Figure 3/3f, g/PP10 5-22.png
- Figure 3/3f, g/PP10 5-23.png
- Figure 3/3f, g/PP10 5-31.png
- Figure 3/3f, g/PP10 5-32.png
- Figure 3/3f, g/PP10 5-33.png
- Figure 3/3f, g/PP10 5-41.png
- Figure 3/3f, g/PP10 5-42.png
- Figure 3/3f, g/PP10 5-43.png
- Figure 3/3f, g/PP10 5-51.png
- Figure 3/3f, g/PP10 5-52.png
- Figure 3/3f, g/PP10 5-53.png
- Figure 3/3f, g/PP24 2. 5-31.png
- Figure 3/3f, g/PP24 2.5-11.png
- Figure 3/3f, g/PP24 2.5-12.png
- Figure 3/3f, g/PP24 2.5-13.png
- Figure 3/3f, g/PP24 2.5-21.png
- Figure 3/3f, g/PP24 2.5-22.png
- Figure 3/3f, g/PP24 2.5-23.png
- Figure 3/3f, g/PP24 2.5-32.png
- Figure 3/3f, g/PP24 2.5-33.png
- Figure 3/3f, g/PP24 5-11.png
- Figure 3/3f, g/PP24 5-12.png
- Figure 3/3f, g/PP24 5-13.png
- Figure 3/3f, g/PP24 5-21.png
- Figure 3/3f, g/PP24 5-22.png
- Figure 3/3f, g/PP24 5-23.png
- Figure 3/3f, g/PP24 5-31.png
- Figure 3/3f, g/PP24 5-32.png
- Figure 3/3f, g/PP24 5-33.png
- Figure 3/3f, g/PP24 5-41.png
- Figure 3/3f, g/PP24 5-42.png
- Figure 3/3f, g/PP24 5-43.png
- Figure 3/3f, g/README.txt
