# Supplementary material for: AI-identified CD133-targeting natural compounds demonstrate differential anti-tumor effects and mechanisms in pan-cancer models
Source: EMBO Mol Med. 2025 Oct 2;17(11):2932–65. doi: 10.1038/s44321-025-00308-1 (PMC12603267; doi:10.1038/s44321-025-00308-1)
Supplement: Supplementary file 5 — Source data Fig. 3 [file 44321_2025_308_MOESM5_ESM.zip › Figure 3/3e/README.txt]

This file includes the raw data of  Tumor volume weight and body weight of mice treated by PP24
