# Supplementary material for: AI-identified CD133-targeting natural compounds demonstrate differential anti-tumor effects and mechanisms in pan-cancer models
Source: EMBO Mol Med. 2025 Oct 2;17(11):2932–65. doi: 10.1038/s44321-025-00308-1 (PMC12603267; doi:10.1038/s44321-025-00308-1)
Supplement: Supplementary file 6 — Source data Fig. 4 [file 44321_2025_308_MOESM6_ESM.zip]

Archive with 35 entries (29 files):
- Figure 4/
- Figure 4/4a, b/
- Figure 4/4a, b/README.txt
- Figure 4/4a, b/Veen of PP10.xlsx
- Figure 4/4a, b/Volcano plot of PP10.xlsx
- Figure 4/4c, d/
- Figure 4/4c, d/go.prism
- Figure 4/4c, d/README.txt
- Figure 4/4e, f/
- Figure 4/4e, f/KEGG 116 10.prism
- Figure 4/4e, f/README.txt
- Figure 4/4g/
- Figure 4/4g/CELLULAR OXIDANT DETOXIFICATION(GO_0098869).xls
- Figure 4/4g/EPITHELIAL CELL_CELL ADHESION(GO_0090136).xls
- Figure 4/4g/MTOR SIGNALING PATHWAY(HSA04150).xls
- Figure 4/4g/PHOSPHATIDYLINOSITOL 3_KINASE REGULATOR ACTIVITY(GO_0035014).xls
- Figure 4/4g/README.txt
- Figure 4/4h/
- Figure 4/4h/README.txt
- Figure 4/4h/western akt 1.tif
- Figure 4/4h/western akt 2.tif
- Figure 4/4h/western mtor 1.tif
- Figure 4/4h/western mtor 2.tif
- Figure 4/4h/western pakt 1.tif
- Figure 4/4h/western pakt 2.tif
- Figure 4/4h/western pi3k  1.tif
- Figure 4/4h/western pi3k  2.tif
- Figure 4/4h/western pmtor 1.tif
- Figure 4/4h/western pmtor 2.tif
- Figure 4/4h/western ppi3k 1.tif
- Figure 4/4h/western ppi3k 2.tif
- Figure 4/4h/western-actin 1.tif
- Figure 4/4h/western-actin 2.tif
- Figure 4/4h/western-pp65 1.tif
- Figure 4/4h/western-pp65 2.tif
