# Supplementary material for: AI-identified CD133-targeting natural compounds demonstrate differential anti-tumor effects and mechanisms in pan-cancer models
Source: EMBO Mol Med. 2025 Oct 2;17(11):2932–65. doi: 10.1038/s44321-025-00308-1 (PMC12603267; doi:10.1038/s44321-025-00308-1)
Supplement: Supplementary file 6 — Source data Fig. 4 [file 44321_2025_308_MOESM6_ESM.zip › Figure 4/4a, b/Veen of PP10.xlsx]

## Sheet: Sheet1
DLD1 Control vs PP10	HCT116 Control vs PP10
2024-03-04	EIF3CL
CPA4	FAM156A
ATOH8	SPCS2P4
KRTAP2-3	RPL14P1
METTL7A	GTF2IP1
PRR15L	ENPP7P11
PBX1	RN7SL648P
MB	FGL2
SLAMF6	TOP3B
PCP4	AC093642.2
CGNL1	RPL7P23
MLXIPL	AC106827.1
PRR9	RN7SL5P
VIL1	B3GALT2
BCAS1	Z82217.1
KCNQ1	AC079915.1
SORBS2	CBWD4P
SLC44A4	LINC00475
SEMA3F	ATP6V1B1
CFTR	AC139887.4
HSPA6	MEMO1P1
FAM3B	CCL5
DUSP5	PROC
ZBED2	AC058791.1
TMEM63C	ITGB1BP2
TSPEAR	CSNK1G2-AS1
ACSS1	IDI2-AS1
SYTL1	AC106820.5
PLA2G4F	AL135818.2
MEGF6	UCN2
TLE2	AC024940.3
AC021054.1	OCLNP1
RFX3-AS1	RPL5P34
ENTPD8	HSPE1P2
SERF1B	ADGRF3
ANGPTL4	ARMC12
	AC087893.1
VWA2	RNA5SP195
SRGAP2D	AC093627.5
SULT1C3	AP003392.1
ADAMTSL2	ST13P6
DCLK1	AC015883.1
NPIPA7	ETV2
SPHK1	ACTA2-AS1
FOSB	RN7SL128P
CHKB-CPT1B	DMRTA1
AL109976.1	TMEM88B
AP001528.2	MTCYBP43
SESN3	AL109613.1
NANOS1	AC111170.3
SRCIN1	AC103810.2
PCSK9	CDC42P6
AXL	ECM2
APCDD1	AC018628.2
COL5A2	PTCHD3P2
PIK3AP1	C5
SLC7A8	LINC01529
MT2A	DUX4L50
EDAR	AC233968.1
SLC38A8	NUTM2G
MIR429	KRT43P
AKAP12	GRTP1-AS1
TJP3	A2M-AS1
NDRG1	OGN
CRAT	HMGB1P24
SULT1C2	AC064801.2
NID2	CHI3L2
BCO1	AL513523.1
TNC	AGAP11
SYT12	TAS2R13
ATP8B2	AC019118.2
GRAMD1A	RGPD6
GRPR	AC103739.1
BTN3A3	PKD2L2
GRHL3	AC008735.4
NPY4R	AMY2B
ID1	AC026464.5
TYMP	AL133230.1
IL10RA	RPL34P18
FGFR3	ANKHD1-EIF4EBP3
IL7R	GAPDHP1
DNAAF3	IRF9
MAP2K6	ALOX12
PPP1R15A	Z97832.2
TNFRSF1B	AL591806.2
STAG3	UBE2V2P3
ANO2	AL353748.2
PAQR8	AP003071.5
CEMIP	MTND4P26
SELENBP1	Z95152.1
ASAP3	PTGDR2
F3	TAS2R3
ZNF662	SLFNL1
LINC00865	SPDYE1
RBBP8NL	CAPN8
AC012569.1	EPSTI1
AL391056.1	AL022322.2
LINC02298	AL731556.1
AP000350.7	NTN5
AC026412.3	AL390719.3
C1R	AC103718.1
GXYLT2	BST2
MT-RNR1	GPR89B
CYP4F23P	KRT36
CCR1	FAM185BP
PLAUR	LRRN1
NOXA1	AC135050.3
ATP8A2	PHBP12
ABCC3	HMGB1P41
SCG5	ROPN1L
ALPK1	FMO1
AC122129.1	AL133297.2
CCT6B	RPL7P49
AC107067.1	MAATS1
TMC4	CYP2G1P
REG4	YBX1P10
HDAC2-AS2	AL672207.1
C6orf222	AC001226.2
OPLAH	AC004466.2
FLG	SND1-IT1
MUC6	SFRP5
NECTIN4
BAHCC1	AL031258.1
EMP1	RRH
TMEM158	MT-TN
TBC1D3G	DRICH1
DNM1P35	TMPRSS9
LINC01594	DUTP2
AMACR	GAPDHP55
DENND6B	AL022323.2
JUN	AL121895.1
NCAPD2P1	AC004893.1
ASS1	AL355802.2
NKX3-1	RENBP
CXCL3	GCNT2
ESPN	AC130895.1
LOXL1	DPRXP4
KRT13	CAPN13
SLC22A11	LINC01600
LRRC75B	AC117402.1
BTN3A1	MPIG6B
ADD3-AS1	PGAM1P7
SULT1C4	AC127024.4
CAPN5	LINC00624
FKBP10	AP001324.1
NOD2	RNASEH2B-AS1
FOS	AC105020.1
SPTLC3	NUS1P1
EPHX2	AC010468.1
TLR5	AL450405.1
AC007325.2	LRRTM2
AL031717.1	EEF1B2P6
AL035071.2	AL353593.3
UPK2	AP000873.2
ITGA9	AC131392.1
STRADA	PGAM4
PRRT2	SLC31A2
KLHL30
SNORA47	AL357033.1
HSPG2	AC100830.2
SLC29A3	BX322234.1
NOX1	RPL21P119
SEMA6B	AC108159.1
AC110285.7	CALHM3
	AL162724.1
ACPP	DTX2P1
U2AF1L4	AC105339.3
GGT7	AC137630.2
MMP11	KRT18P7
KRBA2	AC023794.5
MUC13	TRAF3IP3
PTGES	AC004594.1
AC110285.2	SNORA77
ADAMTS13	AC090617.4
KNDC1	GPR4
CST6	BAALC
PLA2G7	AC073912.2
ACSS2	ULK4P1
MYO15B	RPS27AP7
LGR6	SNORA68B
AC103702.1	CR769775.1
AC140479.2	BANF1P1
TMEM254-AS1	AL132712.1
RF00019	AC139451.1
YBX2	MIR1262
AC137932.2	RAC1P7
MIR200B	BTF3L4P4
EPHB2	AP002453.1
OSBPL7	IMMP1LP1
MAFF	AC093512.2
C15orf62	FGF1
MYEOV	AC145285.6
NT5E	AL080317.3
ANXA9	ACCS
2024-09-04	AC004975.1
AL445933.1	AL033397.2
NPM2	SLC4A1APP1
CALB1	CCDC181
RGS2	AL355994.4
SAA2	ASLP1
CTSO	PRR34-AS1
SCD	DHRS2
PGM5	NOX1
RPS10P7	AC004264.1
MAGI1-IT1	GSTM2
AP002754.1	CARD14
RBMY2JP	AC068888.1
DNAH3	AC016739.1
SLC22A18	FTH1P2
TM7SF2	AC018665.1
KLHL4	AC099560.2
TNFRSF19	BHLHA15
ERN2	AP006621.2
SCNN1A	PILRA
FOSL1	SIX3
IDUA	KCNIP2
HOXB-AS2	AL442125.1
CAPS	LHFPL6
LUCAT1	Z98885.1
CSRNP1	STX1B
CD163L1	RF00004
DOC2A	AC012513.2
AL133268.1
ASCL2	AC011461.1
ETS1	MORF4
AC004890.2	BTBD16
FGF20	MIR181A2HG
AC073111.5	RNU1-103P
ECHDC2	AC092111.1
PLBD1	RPS20P22
FER1L5	RPS15AP30
AC080188.2	AC013448.2
NTF4	LINC00513
ARAP1-AS2	RPS10P3
LTA	SNRPEP4
GREM2	AC245060.6
TP53I11	AC092117.1
CYP4F12	SNX15
IGFL1	SARNP
ABL2	U73166.1
CA11	AL031729.1
NFIA	MKNK1-AS1
ANKRD1	RPS7P10
EFR3B	AL137186.2
	AP002490.1
DAPK2	AC017104.1
MANCR
AP001469.2	RPL4P4
DLL1	AC131097.3
ARSD	LPAR6
LMF1	TAS2R31
RGPD8	AC104446.1
CCDC40	DIO2
PBX3	SERPINA10
AL590560.1	MTCO2P12
MUC5AC	AC073343.1
TLR3	PATL2
ITPR2	AC004846.2
TFF1	RNU6-125P
SYNE4	FOXCUT
KLC4	ABI1P1
TIMP3	AC003681.1
ABCA12	PHKG1
MCF2L-AS1	AP003559.1
LRP1	SPDYE6
SCIN	AC019205.1
CADM1	AC018553.2
PRDM16	RN7SL268P
THBS2	CPNE5
LNP1	AC004637.1
ERVK9-11	HIST1H2AJ
MATN4	ATP6V0CP4
AC017104.5	LINC01144
AP001442.1	PTGES3P3
AL138828.1	AC008764.10
LINC01342	FOCAD-AS1
KLK3	RNU6-762P
CDH7	CALML3-AS1
LMTK3	ITGA11
PLEKHD1	AC090559.2
MAP1LC3A	AC005324.5
AC104958.2	TF
GOLGA2P8	CFAP161
FGD2	AL352979.3
PEA15	RNU6-759P
TRNP1	PDLIM4
SIAE	AC093627.4
CALD1	UHRF2P1
PBXIP1	HSPE1P27
HBEGF	AC093151.2
TRIM31	ADAMTS4
H6PD	AC104162.1
AL024498.1	AC020728.1
NADK2-AS1	TPTE2
COL9A3	PDE4C
MCTP1	HMGB1P7
CAVIN1	AC010884.1
AC011498.7	AC105910.1
SPDYA	AL137847.1
DND1P1	TAGLN2P1
SMAD6	AP003390.2
MYCL	AC114402.2
MTCYBP18	AC026691.1
MCAM	AP002490.2
CXCL2	PCP4L1
FBXL8	AL445493.2
LFNG	SLC22A16
ADAMTS14	SLURP1
TPTE2P1	ALLC
NUPR1	RNU6-442P
UBE2MP1	SNORA59B
	BNIP3P11
CYP4A22-AS1	AC015845.1
HEXDC-IT1	ZNRF2P2
AL034417.3	TMEM75
CST1	ASAH2
AC007608.2	FGF17
EVL	ATAD3C
HMCN1	ESPNP
AC048382.5	SCLY
AC073111.1	PXN-AS1
HIST1H2AJ	HOXA10-AS
AC004825.2	SLC16A11
AC048380.2	LINC01004
AL645504.1	AL121845.3
SFTA1P	RPL7AP66
RNA5-8SN2	AC007038.2
HHIP	PSORS1C2
ACTBP7	AC009065.8
GAMT	AC126474.2
AL365203.2	AC105942.1
BEGAIN	AC036214.2
DUSP4	ACY1
ABCD1	TBC1D8-AS1
PALM3	BRD7P2
NRBP2	AL355987.4
NEU4	ARMH1
PROM2	AC141557.1
CTTNBP2	AL022328.4
DGLUCY	TVP23A
ATF3	FAM13A-AS1
MT1E	FAM66C
FGGY	AC120053.1
ST6GALNAC1	SULT1A3
AC114271.1	NPM1P6
SYNGR4	IMPG1
CYR61	LINC00937
GCLM	GJC2
EDN1	ZMAT1
ENPP5	SPTY2D1OS
SLC6A9
CCDC113	HAS2
PPP1R14D	FBXO24
DUSP1	STAG3L3
KLHL21	EIF4A1P2
AL669831.1	KIZ-AS1
AL117339.5	AL353804.1
TMEM187	MIR4296
CSF2	ITPK1-AS1
SREBF1	AC020604.1
AC009303.4
RGS22	ACTG1P3
ACCS	AC073517.1
LIMD2	TCERG1L-AS1
KLF8	AC106038.1
ASPRV1	PKN2-AS1
URAHP	PRKCG
LINC01238	AC112497.1
FBLN7	AKAP5
AC009802.1	AC008735.2
CX3CL1	AP003108.5
TMPRSS3	CICP27
CCDC18-AS1	ILK
FAM149A	SLC16A8
SMIM14	AC092139.3
TSPOAP1	CLDN18
AL135910.1	PLXNC1
AL359715.1	AC092881.1
FTLP12	AP000697.1
NTAN1P2	ZNF750
AC090409.1	PRR5-ARHGAP8
ITIH3	MIR4292
AC004241.5	KDM4A-AS1
BX255923.2	AL731566.1
AC002306.1	WAS
RNU7-49P	Z97192.1
AC129507.4	TBC1D10C
AC100791.2	CTSW
RNU6-611P	THBS2
MCM8-AS1	FLT3
AC108704.1	COL26A1
RN7SL405P	AL132780.1
RPL7AP26	ADAMTSL4-AS1
AL109766.1	AC145138.1
KIT
C17orf113	NDUFA5P11
SMIM13	AL031282.2
FAM157C	TRPM2-AS
AC233699.1
MFSD3	AL139423.1
SYT8	AC040934.1
HFE	AC253536.6
UBE2D3P1	SLCO1C1
MAPK10	SPDYE21P
AC135977.1	AGAP14P
KISS1	AC009533.2
MTND6P4	AC100778.3
AC113208.2
FLG-AS1	AC023389.1
BCKDHB	MFSD13B
RGS6	AL645949.1
MAGEB17	CNNM3-DT
PLXNB1	AC009310.1
ADM2	AC145285.4
CLYBL	AC105219.1
FAM86B2	AC008277.1
SEMA3C	AC021171.1
AKR1C3	RPL9P2
AP002449.1	CR786580.1
LRP8	AC127496.7
AC010615.1	GPAT2P1
SLC26A7	AL022311.1
TMC1	AC011979.1
SH2D6	SNORD104
PKD1L3
EVI2A	AC106795.2
GOLGA6L17P	AC055713.1
YEATS2-AS1	PRRT2
FOLR1	TSPOAP1
HOMER2	MIR1254-1
ARSE	ASMTL-AS1
AC012615.6	ENTPD8
AL590652.1	SIGLEC15
GOLGA6L5P	AP005136.2
DUSP14	HEATR4
CHST11	AC010149.1
AC004805.1	EXOC5P1
MUC20	AL133260.1
PLCB1	AC090587.1
IGSF9	AC008147.2
RASSF10	FITM1
NOTUM	OR6L2P
AC018638.2	AC055811.3
SBSPON	AL162274.2
OMA1	AC011491.2
FGFBP1	ZNF844
CU633906.2	AC011411.1
DLX4	AC108479.1
AC105219.3	LINC01845
KIAA1549L	CICP22
AL121672.1	AL449283.1
AL591742.2	AC008663.2
NAPSA	AL355613.1
NRSN2	AC234782.3
AF064858.3	AC007342.6
	HIST2H4B
FUT2	AL049569.1
RGPD5	AC011479.2
AC004908.2	AC090971.2
AC127024.3	AC084855.2
SUCLA2-AS1	AC009065.3
ADCY10	AC010524.1
AC007608.4	C1orf100
VGLL3	AC113143.1
PDXDC2P-NPIPB14P	AC005387.1
DPYSL3	AL807757.2
SERTAD1	AC090260.1
ABCC6	KEL
MTHFR	RN7SKP287
CLIP4	RPL23AP50
WBP1	AC004922.1
DMRT1	LGSN
KLHDC9	ITGAL
AF064858.1	AC098798.1
SNORA65	PPP1R14BP5
PDCD4	MIR4269
HECW2	AL118558.2
KCNJ8	AC020907.5
SLC6A20	POTEI
CRYL1	HMGN2P35
HIST1H2BJ	AL512383.1
MX2	LINC01396
IQCJ-SCHIP1	AC084125.3
KIF17	AC013549.3
PRKG2	HMGN2P38
PCAT7	AC245060.2
AC107308.1	AL117336.3
AC012370.1	B3GAT2
IGFALS	AL031600.1
AC112694.2	AL732414.1
ATG16L2
RASGRP3	HM13-IT1
VWF	AC068338.2
IRS2	GPBAR1
QPRT	AC010997.3
STXBP6	AP001363.1
AC019117.1	AC123768.5
ABCA2	AL354892.2
LRRC37A4P	TTC23L
RIMKLBP2	AL139811.1
TBC1D29	RNA5SP323
MAP1LC3B2	AC011379.1
SLC40A1	AC008537.4
SPARC	HIF1A-AS2
SOX8	AC027271.1
LINC00973	GRM3
AC008555.2	ADAM12
AC138696.2	ENPP7P5
AP006333.2	KCNMB2
HEPH	KCTD4
AD001527.1	PLXNA2
AC009704.2	MAK
ROPN1L	TCAP
RNA5SP268	AC145098.2
PPP1R2B	AP001107.4
RPS29P16	AC011477.1
AC069257.2	FAXDC2
RPS5P2	UBAC2-AS1
AC007391.2	AC108704.2
AC098869.2	OR51I1
CAGE1	ALDH8A1
SAPCD2P3	AC004556.1
AC002347.2	SPATC1
AL109923.1	CAMK2N2
LINC01811	GTF2IP23
FOXD1	AP001628.1
AC010618.3	CGB7
LARGE2	MIR762HG
DBP	AL158212.1
MGC32805	AC104389.2
MIR3619	CACYBPP2
AC021087.2	CU634019.1
AC093535.2	AC010271.1
AC106820.2	LOH12CR2
LTBP2	AL139099.3
ASCL5	SMG1P7
RUSC1-AS1	AL645608.2
CSAD	MIR1244-3
TET1	GPR37L1
GLDN	AC114730.3
OPRL1
DLEU2L	DLEU7-AS1
AL031281.3	ELOCP2
TMEM270	BGLAP
RHCE	COL6A4P1
RSAD2	PHBP9
AC125611.4	AC034102.6
AC117382.1	AC009126.1
MIR6739	DANT2
PKMP3	AC116552.1
AP003721.1	AC090197.1
AC124067.4	DAPK2
LINC01133	AL358777.1
AL591623.1	NRBF2P5
RPL7AP65	AC022239.1
LINC02038	AC096741.1
CYP4A22	AC010536.3
TNXB	ZEB1
GAL3ST2	SOD1P3
PGAP3	MT-TT
AL133367.1	SPATA6L
SEMA4G	AL139095.2
SH3GL1P2	AC211433.1
AC092944.1	OR51B8P
RN7SL834P	AC099336.2
STARD13-AS	CHMP4A
ITGA2B	TMED6
AC096733.2	CYP4F23P
AC098476.1	CARNS1
IGFN1	FNDC4
SCAMP5
NCMAP
SPDYE18
ID3
RPSAP52
RAET1L
GABRR2
FRMD6
ADM
TRIM66
IL1RN
EBF4
CCDC146
NIPSNAP1
AC108134.1
MSX1
TOGARAM2
SERPINE1
FMNL3
CRB2
DGKA
MIR222HG
SLC24A1
IL6R
LCN12
AC084125.2
PVRIG
FAM53A
GGT6
HLA-V
ADGRB2
ALDH1L1
GCC2
KREMEN2
CELF2
ZNF362
RAB26
GSTM2
NBR2
MYL5
C3
AK4
ZNF783
PEMT
SCART1
SHANK1
SPATC1
TMEM229B
MEI1
ALG13-AS1
AC091132.2
RF00012
MAST4-AS1
NLRP3
PHACTR2-AS1
SLC8A1
CD6
ALDH2
RN7SL535P
HYMAI
HTR5BP
TUBE1
HR
CTGF
CDHR5
AC018529.2
BCAR3
JMJD7-PLA2G4B
IGFBP3
DOCK3
UBE2L6
AP001000.1
SLC25A35
IKZF2
UQCRFS1P1
ALOXE3
WDR72
LINC01569
TUBB2B
ZNF577
AKAP6
AC008915.2
AC068594.1
TCN2
PTPRR
DPY19L2P3
AP001318.2
MROH8
AC080023.1
ANK3
SSH3
MYRIP
GPR89B
KLK1
AL031846.2
PLXNA2
OSGIN1
AL390719.2
PYROXD2
DNAH10
PHOSPHO1
DNAJC27-AS1
CALML6
AL109811.1
CHADL
AC072061.1
AC104115.2
LINC01094
CORO2B
AC107375.1
ADGRG5
AL590627.1
POF1B
TRIML2
SGK2
RF02038
GNMT
TREH
AC068790.3
AL445248.1
AC020659.1
AC073389.3
AC245884.10
MARK2P8
XXYLT1-AS2
VGLL1
AL451050.1
AC022182.1
AC073569.1
CARD8-AS1
THRA
AC078819.1
CD22
NEURL3
PLA2G6
IDNK
MUC20P1
GRAMD4
COL6A1
DRD1
FGF1
GBP2
GAL3ST1
AC008669.1
AL158835.2
MAGI1-AS1
AC007220.1
EXOC3L2
LINC01389
AC023509.6
AC022400.4
NAPSB
ITGB1-DT
DMBT1
RNU6-1223P
AL513365.1
AC105235.1
AL022238.3
RGS17P1
ELDR
AC114737.1
AL390961.3
AC048382.2
SLC26A8
RNU6-141P
LINC01585
MIR4730
AL606760.2
CD84
RPL7P7
AC106028.3
AC138627.1
AC092969.1
NPTX1
AC005383.1
RF00015
HNRNPA1P53
MCF2L
XDH
C9orf50
AC091132.5
NR2E3
AL136295.6
AC136489.1
HRAT92
AL157713.1
CACNG4
LAMP3
OPN3
LTB
SLC5A1
DM1-AS
NTF3
GPR18
AC131097.1
CAMKK1
FRG1BP
ZNF34
CLUAP1
CDK18
DAB2IP
ACER2
COX20
AMOTL1
SAMD11
CEACAM1
NALT1
TMEM191B
MORF4L2-AS1
BAIAP3
ZNF493
ADGRE2
LINC01572
AL732372.2
AC005921.3
MIR559
ITK
OLA1P1
HSF4
PLCH1
RNF224
AF064858.2
LINC-PINT
BBOF1
AC098679.2
AC091588.1
APLN
DISP3
TMEM9B-AS1
PCED1B
TCAF2
CCDC191
SPEF2
FAM27E3
AC005519.1
SEMA7A
TTYH2
AC099677.1
OR2H2
AC068790.5
AC132938.1
TM4SF19
AL109917.1
FOXH1
AC092045.1
SNORA59A
KRT74
CTSF
BX537318.2
RNU6-762P
LINC02475
STK24-AS1
RPL36AP15
SLC4A1
TEX43
SLIT1
ZDHHC11B
MSH5
SULT1A1
LPXN
AC118344.2
SLC45A2
BMS1P1
AC006538.1
ARMH1
AC073283.1
GAS7
FAM45BP
AC044787.1
ANKRD18EP
ITGA7
ANK2
AC008764.2
HNF4G
FAM47E
IL7
DLX2
TUBB8P1
SMIM10L2A
HOXC4
ZNF385C
DCUN1D2-AS
AZIN1-AS1
HIST3H2BB
TERB1
AC108693.2
PA2G4P2
AC018410.1
AC026803.2
PLXDC2
AURKAP1
NPY4R2
ATP6AP1L
GPT
LINC02009
CHAD
ARMCX4
DPP4
PCSK4
ZNF100
POLR2J3
HSD17B8
ENHO
DCST2
INSL3
FSIP1
AC073476.1
AC004877.2
LAMA5-AS1
AC079174.2
AC004449.1
SOCS3
FAM117A
CDHR2
LIN7B
DHRS3
CECR2
LINC00843
LINC00216
ENTPD3-AS1
AL513327.2
AC146944.4
LDLRAD1
AC087477.2
AL391825.1
MIF-AS1
DRD4
NAALADL2
AKR7A3
AC007114.1
TSTD3
HEATR9
NECAB1
REP15
C3orf80
CPLX2
CCDC189
AC097382.2
RASA3
LCMT1-AS2
AC008555.8
AC004623.1
AL583722.4
AL359853.2
NRIP3
COL13A1
PPFIA4
VSIG10L
SOX9-AS1
RIMBP3
DUXAP10
LINC01011
ALDH1A2
AC020891.2
TMCC1-AS1
AC133552.5
AC139493.2
AL627230.2
MTHFD1P1
AC007431.3
STX16-NPEPL1
SRRM1P3
NKAIN2
AP000553.5
MIR4737
STAR
AC018845.3
RHOQP2
YWHAZP2
AC090833.1
DYDC2
LINC02560
AP003392.6
LINC02478
AC073283.2
RCAN2
PRKXP1
AP001107.9
EMC6
MAML2
TTC6
BRSK2
PDZK1IP1
BEST3
AC022007.1
GARNL3
GDPD1
INHBE
CCDC74A
AL355512.1
TTLL1
YPEL2
TMEM8B
ZNF222
MYT1
GPM6A
USH1G
ZNF350
CCDC187
LGI3
HOGA1
AL354696.1
TEX19
KCTD19
B3GNT8
RP1L1
OPRD1
AC008752.3
AC025627.1
DSG4
AC011405.1
AL031772.1
AC099811.6
TRIM67
AL160396.2
FLJ38576
AQP5
AC002558.2
RNU6-126P
AC079779.3
FAM178B
LINC02487
NDUFA9P1
AC107884.1
AC007448.3
RPS20P31
AC100800.1
AC018653.4
LMO3
AC114810.1
AC133552.3
AL590438.1
NT5C1B
AC022144.1
AL627308.1
AC027808.2
CTBP2P2
AL358075.2
HDC
RPSAP6
AC004704.1
MEFV
C1orf127
HNRNPA1P27
AL109761.1
RF00017
LINC00702
SLC6A2
EMILIN3
AP000688.1
AL627308.2
RNU4-72P
AL136084.2
FGF3
GNGT2
CU633904.1
ATG12P2
TRBV7-3
ABHD14A-ACY1
AC092119.1
AC016629.2
AC002553.1
LINC01270
NUTM2A
AC019080.1
GOLGA8K
AC104986.2
VASH1-AS1
LINC01978
AL450263.1
AC254562.3
AL031282.1
GLYCTK-AS1
AP002360.3
RPL35AP32
GTF2IP7
AL450124.1
ARRDC3-AS1
SLC22A3
LENEP
AC012645.2
C9orf153
LINC02365
AL592429.2
DUSP18
PHC1P1
DGCR9
AL139260.1
ACE
NMNAT3
POLR3GL
CARNS1
BCO2
TP53TG1
HLA-DMA
BCL2
SSTR5-AS1
Z84485.1
ASS1P12
AC009283.1
TMSB15B
IKBKGP1
AP001528.3
AC004803.1
RNA5SP311
AC004951.2
AL023806.3
AL121658.1
AC254562.1
LINC01348
AC145343.1
AL021407.3
KRT15
CCDC74B
RAC1P2
AL133520.1
FCRLB
C9orf66
HCG4B
CHST7
AL121832.3
PTMAP4
AC110619.1
RBM5-AS1
NCLP1
PKP4-AS1
AC012181.1
AC114956.3
HOXC11
AC004982.1
COL9A2
AC005089.1
SMIM11A
AC011462.4
AC244093.4
HTD2
AC012442.1
MIR200A
FAM186A
LINC01488
SPTBN4
GPC3
LINCR-0001
AC022154.1
HS6ST1P1
C15orf48
CT45A11P
AC078883.3
HOXD13
OLFML2B
UBE2FP1
AC018413.1
NOS3
AL353593.1
AC021218.1
PAH
AL954705.1
DNMT3B
CACNB2
