# Supplementary material for: AI-identified CD133-targeting natural compounds demonstrate differential anti-tumor effects and mechanisms in pan-cancer models
Source: EMBO Mol Med. 2025 Oct 2;17(11):2932–65. doi: 10.1038/s44321-025-00308-1 (PMC12603267; doi:10.1038/s44321-025-00308-1)
Supplement: Supplementary file 6 — Source data Fig. 4 [file 44321_2025_308_MOESM6_ESM.zip › Figure 4/4a, b/Volcano plot of PP10.xlsx]

## Sheet: 10 DLD1
gene	logFC	padj
EEF1A1	-0.0718871	0.860888
MT-CO1	-0.510548	0.214378
MT-ND4	-0.348049	0.39667
MT-CO2	-0.431516	0.293673
MT-RNR2	0.940053	0.023127
MT-CO3	-0.273414	0.505385
MT-ATP6	-0.466374	0.256568
MT-ND2	-0.135106	0.741951
MT-CYB	-0.222311	0.588064
SCD	-1.26467	0.00240711
MT-ND5	-0.0589742	0.885744
KRT8	0.291642	0.477467
HSP90AA1	0.522103	0.204311
EEF2	0.201167	0.624057
HSP90AB1	0.232169	0.571669
RPS2	0.116311	0.776862
MT-ND3	-0.455278	0.268109
ACTG1	0.978086	0.0181812
FAT1	-0.232295	0.571446
PKM	0.387468	0.345627
HSPA8	0.488875	0.234484
GAPDH	0.336965	0.411966
RPLP0	0.0726248	0.859617
PERP	-0.130808	0.749879
MT-ND1	-0.0746823	0.855645
RPL3	-0.0524232	0.898485
MT-ND4L	-0.277659	0.498916
PTMA	0.0653007	0.873643
RPL13A	0.00942144	0.981831
ENO1	0.461227	0.261947
ACTB	0.707886	0.0859706
MT-RNR1	1.41616	0.000725071
RPL4	0.00228593	0.99568
RPL8	0.119909	0.770249
PABPC1	0.144428	0.725032
FASN	-0.485165	0.238343
AHNAK	0.30562	0.45674
RPSA	0.104931	0.798346
FLNA	0.716882	0.0820976
HNRNPA1	0.0470537	0.908849
AKAP12	1.58353	0.000199226
RPL13	0.102329	0.803302
MT-ND6	-0.182172	0.657286
PPIA	0.291725	0.477616
NPM1	0.396003	0.335334
RPS3	-0.0217264	0.957935
YBX1	0.372416	0.364786
RPL12	0.0733918	0.85822
ANXA2	0.656753	0.111007
RPS18	0.099469	0.808699
HNRNPA2B1	0.146796	0.720702
NCL	0.224428	0.584692
YWHAZ	0.403084	0.32679
RPLP1	0.156451	0.703292
RPL41	-0.022522	0.956417
HSPD1	0.467014	0.256167
TPT1	-0.0309295	0.940121
SLC38A2	0.122287	0.766178
RPL15	0.149864	0.715243
RPL27A	-0.00750362	0.985566
EIF4G2	0.301299	0.463282
RPL7	0.076985	0.85148
RPS6	-0.00553064	0.989452
PLEC	0.520078	0.20626
RPL10	0.0563076	0.891099
TMSB10	0.535049	0.193598
KRT18	0.339406	0.408727
RPL7A	0.129941	0.751801
EZR	0.588007	0.153663
RPS3A	0.0718463	0.861312
RPL6	0.150252	0.714548
CANX	-0.072516	0.859889
LDHA	0.901845	0.0292315
TUBB	0.222242	0.588446
RPL5	0.125435	0.760127
HMGA1	0.861631	0.0372013
KITLG	0.296488	0.476535
RACK1	0.106141	0.796153
HSP90B1	0.260817	0.525425
RPS8	0.0277965	0.946224
RPL19	0.141939	0.72978
RPS4X	0.0891548	0.828329
FTH1	0.574179	0.163128
CXCL5	-0.70244	0.0884319
RPS19	0.183155	0.65581
DCBLD2	0.743414	0.0728488
RPS9	0.188629	0.646227
ATP5F1B	0.194125	0.636544
PRKDC	-0.00906466	0.982552
RPL29	0.131532	0.748967
DYNC1H1	-0.16479	0.688301
ITPRID2	0.358793	0.384514
HNRNPK	0.136236	0.740171
DDX5	0.159956	0.697033
EREG	0.165177	0.687662
RPS27A	0.242807	0.554595
CYB5B	-0.0647072	0.875372
HNRNPU	0.07608	0.853149
RPL18A	0.0615839	0.881121
CALR	0.0923868	0.82204
KRT19	0.443315	0.281225
MYH9	0.385926	0.347836
RPS16	0.172894	0.674011
RPS11	0.141562	0.73067
HNRNPC	0.118101	0.773884
TMBIM6	0.00269041	0.994944
SPTBN1	0.0413414	0.919888
HMGB1	0.301098	0.463811
RPS14	0.162526	0.692581
APP	0.0569259	0.889876
HSPA5	-0.0614676	0.881125
SRRM2	-0.230207	0.57532
CLTC	0.194822	0.635425
XRCC6	0.141003	0.731523
SET	0.165353	0.687338
PDP1	0.0613379	0.883153
DHCR24	-0.235901	0.565897
EIF4B	-0.113012	0.783825
EIF5A	0.273948	0.50501
CCND1	0.838032	0.0425955
RPL37A	0.154064	0.707874
RPS5	0.256433	0.532909
TPI1	0.590021	0.15207
RPS12	0.161413	0.694658
TFRC	0.298347	0.467852
H3F3B	0.542416	0.188171
RPL23	0.164163	0.689854
RAN	0.269639	0.511816
EIF4G1	0.140781	0.73186
P4HB	0.135938	0.740906
RPS24	0.194686	0.635966
RPL11	0.114038	0.781604
S100A6	0.415645	0.312962
RPLP2	0.249781	0.543365
SLC7A5	0.0300684	0.941796
RPL31	-0.0864168	0.833708
CFL1	0.465331	0.258147
EIF3A	0.101745	0.804667
RPS20	0.245612	0.550383
UBC	0.232563	0.572019
FDFT1	-0.2091	0.611242
YWHAE	0.201762	0.623538
PFN1	0.424126	0.302579
TUBB4B	0.609138	0.139299
RPL14	0.207207	0.614369
SLC25A3	0.194911	0.635469
ILF3	0.0954878	0.816341
HNRNPA3	0.00359027	0.99328
RPL32	0.216282	0.599011
CSDE1	0.113226	0.783057
SOX4	-0.326242	0.428761
FTL	0.606229	0.141369
RPL10A	-0.010419	0.980222
GANAB	-0.285124	0.487973
ACLY	-0.059377	0.885398
EIF4A2	-0.0806623	0.844608
TUBA1B	0.517134	0.209051
EEF1A1P5	0.140092	0.733597
LMNA	0.454626	0.269316
RPL18	0.0744258	0.856531
NAP1L1	0.0532994	0.896999
TRIM28	0.273386	0.506163
BSG	-0.036984	0.928485
APLP2	-0.202889	0.621526
RPS27	0.0222073	0.957313
PSAP	-0.128781	0.754295
RPL35	0.244197	0.552673
TXNRD1	0.916368	0.0268905
ATP1A1	0.0615492	0.881106
HNRNPH1	0.00325625	0.993949
HSPA9	0.192849	0.638939
PTBP1	0.315508	0.442877
MKI67	0.051051	0.901355
EPCAM	0.244397	0.551998
HMGCS1	-0.528781	0.199452
RPS7	0.210041	0.609628
H2AFZ	0.348857	0.396232
CCT3	0.34419	0.403486
RPL35A	0.113166	0.78331
RPS15	0.307922	0.454004
GNAS	0.128233	0.755373
HUWE1	-0.28461	0.488923
HDLBP	0.00558569	0.989425
SERBP1	0.338771	0.410207
ERRFI1	0.833083	0.0442324
XRCC5	0.229014	0.577622
KHSRP	0.270181	0.510963
BMP4	-0.206628	0.615092
IPO7	0.197468	0.63088
RPL24	0.149052	0.717024
SPINT2	-0.0314242	0.939244
RPS2P5	0.0208393	0.959877
LMNB2	0.126622	0.758207
PGK1	0.65652	0.111478
NONO	0.0743776	0.856715
RPL27	0.118929	0.772571
RPS25	0.169642	0.680299
ACTN4	0.230755	0.574784
CCT7	0.339973	0.40851
PRPF8	-0.00472727	0.991131
KPNB1	0.272946	0.506799
BTF3	0.27257	0.507598
SLC2A1	0.408486	0.320611
RPL23A	0.155904	0.704861
CCT6A	0.431458	0.294501
PRDX1	0.553539	0.179282
CALM2	0.385904	0.34814
EEF1B2	0.11191	0.786031
DDX3X	0.24044	0.558744
EIF3E	0.0415347	0.920115
ATP5F1A	-0.0379802	0.926752
RPL28	0.210422	0.609136
CCT4	0.312295	0.447508
SNRNP200	-0.0543601	0.895058
2024-09-02	0.117848	0.77459
SLC38A1	0.290721	0.479606
SLC3A2	0.197842	0.630192
YWHAQ	0.424458	0.302478
RPL37	-0.0738928	0.857899
EIF4H	0.357506	0.384973
ITGB1	0.235896	0.566531
PTGES3	0.411756	0.317187
XPO1	0.225476	0.583352
CTNNB1	0.124483	0.762274
HNRNPM	0.241817	0.556564
ATP2A2	0.0821932	0.841697
CCT2	0.41869	0.309086
TKT	0.140781	0.73249
RHOA	0.205538	0.617318
CPOX	0.499477	0.226109
GSTP1	0.0106402	0.979677
PGAM1	0.645073	0.117844
PRRC2A	-0.0683948	0.868111
HMGCR	-0.415931	0.31281
RPL36	0.150454	0.714788
ATF4	-0.0288807	0.944325
RPL9	0.125411	0.761178
SFPQ	0.119091	0.772293
LASP1	0.434079	0.291528
RPL21	0.371894	0.36662
DDX17	-0.238084	0.562704
RTN4	0.413403	0.315092
GPRC5A	0.754305	0.0678984
TPM4	0.541969	0.188406
TCP1	0.488963	0.235109
G3BP1	0.330636	0.42192
NUCKS1	-0.249809	0.54394
ACTR2	0.164154	0.689715
PAICS	0.241124	0.557921
CDH1	-0.270725	0.51008
FLNB	0.22343	0.586788
MYOF	-0.0198577	0.961923
IPO5	0.316027	0.442324
TPM3	0.550059	0.181949
SREBF2	-0.314999	0.444318
SYNCRIP	0.271878	0.508739
MACF1	0.103143	0.802273
SEC61A1	0.0181417	0.965075
CAPRIN1	0.223157	0.587652
FUS	-0.061151	0.882029
UBA52	0.353569	0.390549
MCM7	0.0993995	0.80928
PLXNB2	-0.486582	0.237548
UBA1	0.0909979	0.825185
DDB1	0.130676	0.750791
HNRNPF	0.156618	0.703445
RPS13	0.240958	0.558344
SRSF3	0.252289	0.539741
NORAD	0.468393	0.255465
PTPRF	-0.0493981	0.904671
HDGF	0.0710146	0.863126
SPTAN1	-0.13162	0.748825
CCT5	0.424642	0.302386
BZW1	0.486341	0.237779
PARP1	0.313099	0.446654
UBB	0.254132	0.537094
UBR4	0.109594	0.78999
RPL30	0.225982	0.583478
STMN1	0.309091	0.453135
RPL34	0.265451	0.519399
STIP1	0.392812	0.339949
MPRIP	0.32213	0.433676
CHPF	0.103074	0.802721
TMEM123	0.28397	0.490009
ADAR	-0.032739	0.936957
HNRNPAB	0.434249	0.291444
NOLC1	0.233902	0.569792
GLG1	-0.502813	0.223438
SLC16A1	-0.488154	0.235798
SON	0.0819496	0.842307
MSMO1	-0.374851	0.362824
PDIA3	0.0103994	0.98016
PHLDA1	0.156007	0.705284
AP2B1	0.287822	0.484239
SLC25A6	-0.118423	0.773671
SF3B1	0.271925	0.509482
CTNNA1	0.688327	0.095615
RPS26	0.193603	0.638104
TOP2A	0.212978	0.604474
VCP	0.187944	0.647656
EIF1	0.472009	0.251934
CD44	0.546248	0.188882
ODC1	0.700129	0.0900502
CNBP	0.339387	0.409785
MT2A	1.59999	0.000142941
HMGB2	0.19049	0.643663
GNB1	0.304927	0.458936
HSPH1	0.495334	0.229205
RPL39	0.144991	0.725078
MLEC	-0.244947	0.551804
ILF2	0.22267	0.588559
H1F0	-0.386794	0.35238
SUPT16H	0.140146	0.733515
CD46	-0.298351	0.468294
ACACA	-0.533123	0.196651
GPI	0.380124	0.355788
CCT8	0.490826	0.233699
POLR2A	0.00227193	0.996082
CBX3	0.335356	0.415378
ITGA3	0.229665	0.577083
SAT1	0.0913653	0.825733
ANXA1	0.689633	0.0955786
CD9	-0.155107	0.706278
RHOBTB3	-0.016945	0.967419
ST13	0.167339	0.684446
STT3B	0.153544	0.708935
DDX21	0.524041	0.203503
RPN1	0.191363	0.641888
HMGN1	0.084949	0.836708
MRFAP1	0.266008	0.518069
ASPH	0.602669	0.144092
DHCR7	-0.472316	0.251816
SLC25A5	0.319138	0.438251
OAZ1	0.227049	0.581086
ANKRD11	0.10739	0.794387
TNPO1	0.447436	0.277226
DSG2	0.0818377	0.842581
CAV1	0.776374	0.0647833
IQGAP1	0.278797	0.498239
DHX9	0.249737	0.544173
RAD23B	0.32169	0.434676
KPNA2	0.397371	0.334788
MCM4	0.252456	0.539458
MAP4	0.0199231	0.961897
GCN1	-0.0108257	0.979509
PTTG1IP	0.385543	0.348912
YWHAG	0.451948	0.272826
AGRN	-0.394679	0.337522
PRRC2C	-0.0200019	0.961689
RAD21	0.0558622	0.892698
TMSB4X	0.5058	0.219547
LDLR	0.0335657	0.935404
DSP	-0.40176	0.329588
LRPPRC	0.0419755	0.919161
CLIC1	0.243845	0.553572
DNMT1	0.149018	0.717337
EWSR1	0.00854675	0.983913
PRRC2B	-0.128421	0.755164
MYL12B	0.448994	0.275978
EIF3B	0.288935	0.48294
MYL6	0.349624	0.39568
PGD	-0.172019	0.676141
ITGB4	-0.0605605	0.883642
WDR1	0.498523	0.226371
PTPN11	0.396119	0.336385
VCL	0.118494	0.77339
SLC1A5	-0.110047	0.78915
ST14	-0.0282774	0.945464
LARP1	-0.0251744	0.951586
RPL38	0.22394	0.587
ARF1	0.326842	0.427345
DDOST	-0.0784332	0.849269
MET	0.258923	0.530471
PDIA4	-0.15634	0.704129
KMT2D	0.0130235	0.975263
IMPDH2	0.158299	0.701163
NACA	0.218809	0.595289
CBX5	0.0393206	0.924346
AP2M1	0.18377	0.65525
CDCP1	0.370889	0.368179
DIAPH1	0.305862	0.457319
RPS21	0.123458	0.764654
HMGN2	-0.165899	0.686946
SUMO2	0.281598	0.494557
HSPB1	-0.332777	0.419129
UBE2D3	0.167487	0.684211
AHCY	0.217352	0.597874
TUBA1C	0.684331	0.0974923
SMG1	0.197396	0.63161
IARS	-0.0757634	0.854253
ADAM9	0.335099	0.415537
GHITM	0.23056	0.575231
ANXA5	0.884579	0.0326818
ZFP36L1	0.0599102	0.884842
DAG1	-0.311185	0.44996
2024-09-09	-0.207547	0.614371
DDR1	-0.581202	0.159465
LAMA5	-0.267369	0.516331
DNAJA1	0.496611	0.228544
SLC12A2	-0.891056	0.0313945
YWHAB	0.298183	0.468967
CNOT1	0.0643833	0.876127
DHX15	0.270138	0.511809
PSMD2	0.317433	0.441075
RPS23	0.142549	0.729792
LGALS3BP	-0.535721	0.194679
TOP1	0.192085	0.641243
SSRP1	0.216942	0.598216
CTNND1	-0.158294	0.700909
JUP	-0.114899	0.780533
G3BP2	0.257468	0.532003
PEBP1	-0.180127	0.66211
TARS	0.102607	0.803406
LAPTM4B	-0.120198	0.773862
QSOX1	0.122994	0.765021
BRD2	0.14764	0.720116
NQO1	0.660259	0.109881
C1QBP	0.390813	0.343152
CALM1	0.313294	0.44653
IGF2R	-0.0469026	0.909559
TMED2	0.28521	0.488534
DYNLL2	-0.0579919	0.888539
DUSP6	0.878968	0.0340559
TAF15	-0.355004	0.389046
PRKCSH	0.032657	0.937169
DST	0.0592708	0.886943
RPN2	-0.102433	0.803717
HSPA4	0.262462	0.523896
CD151	0.0541828	0.895513
PCNA	0.309983	0.451605
INSIG1	-0.646726	0.117885
LRRC75A-AS1	-0.371566	0.368135
EPRS	-0.0401209	0.922699
ACIN1	-0.0946203	0.818525
NUP210	-0.655634	0.112344
FAM129B	0.369818	0.36924
FAU	0.320571	0.436586
HNRNPA0	0.0643648	0.876204
RPL9P9	0.0921653	0.823145
NSD2	0.14021	0.733541
RRBP1	-0.015748	0.969932
PAPOLA	0.319032	0.438718
GDF15	0.309988	0.451576
FLII	0.287739	0.484481
CHCHD2	0.355504	0.388187
RPS29	0.0528319	0.898804
TUFM	0.0647854	0.875415
ABLIM1	-0.15279	0.711756
PRKAR1A	0.115549	0.779692
THRAP3	0.0416962	0.919922
LSS	-0.452298	0.273129
CD63	0.196235	0.633571
SOD1	0.318287	0.440099
CLIC4	0.153758	0.708926
MYO1C	-0.0727983	0.859968
RCC2	-0.151318	0.713721
NAA50	0.448854	0.276186
TXN	0.641954	0.120029
HNRNPUL1	0.0719971	0.86154
SFN	0.704195	0.0882131
COX4I1	0.253569	0.538465
CALM3	0.168031	0.683613
UHMK1	0.412444	0.317283
ITM2C	-0.0582046	0.887982
PHB2	0.0493989	0.905214
HLA-C	-0.0932584	0.821178
AREG	0.296655	0.472123
RSL1D1	0.396909	0.335538
PRDX3	0.110873	0.788351
U2AF2	0.376362	0.361082
VDAC1	0.234524	0.569078
TNRC18	-0.322922	0.433436
USP22	-0.0754841	0.855188
PSMA7	0.378467	0.358293
FAM3C	0.302401	0.465223
ETF1	0.411782	0.31758
EPS8L2	-0.0612309	0.881917
H2AFY	0.117985	0.774554
CSE1L	0.312722	0.447676
CAPN1	0.262032	0.524572
SF1	0.0574031	0.889641
KIF5B	0.325478	0.42954
RN7SL2	-0.318777	0.440729
CYCS	0.734844	0.0755221
HNRNPD	-0.216714	0.599527
HNRNPDL	-0.107446	0.794436
MCFD2	0.462849	0.261119
AGO2	0.351615	0.394031
RBMX	0.0911125	0.825356
CKAP5	-0.00213906	0.996519
NFAT5	-0.0630999	0.878717
PABPC4	0.24072	0.559125
PRMT1	0.0250597	0.952244
SMARCC1	-0.0450296	0.913659
CALU	0.439	0.286689
EIF2S3	0.203565	0.621367
ARL6IP1	0.179488	0.66314
MAT2A	-0.146392	0.72241
TRIP12	0.225212	0.58454
TEAD1	0.501885	0.223441
S100A10	0.645077	0.117954
DDX6	0.224607	0.586229
TM9SF3	0.130446	0.751393
IDI1	0.0641074	0.877172
SURF4	0.232239	0.572841
SDCBP	0.302922	0.46195
NOP56	0.183676	0.655746
TMED10	-0.107732	0.794124
TRIB1	0.899835	0.0350868
MTHFD2	0.0488559	0.906151
PDIA6	0.0591285	0.886046
CLDN4	-0.12479	0.762269
GLO1	0.238059	0.563562
CAPN2	0.923595	0.0260418
MTND2P28	0.103686	0.801597
ITGA6	0.0107553	0.979612
MAVS	-0.0374293	0.928685
BAZ1B	0.14268	0.729278
SOX9	0.113505	0.782968
SQSTM1	0.476906	0.247486
PRDX6	0.228874	0.578629
YBX3	0.258397	0.530945
ARHGAP29	0.728621	0.0793207
EEF1A2	-0.423024	0.309637
ARHGEF12	-0.0333738	0.936006
KHDRBS1	0.131762	0.749524
EPHA2	0.3368	0.413653
CD81	-0.0400971	0.922832
OGT	-0.394772	0.338554
NFE2L1	-0.0984715	0.811496
IRS1	0.162589	0.693914
MORF4L2	0.196205	0.634098
TMPO	0.151213	0.713754
MTATP6P1	-0.231878	0.573799
MCL1	0.589986	0.153085
SLC16A3	0.458144	0.267799
B4GALT5	-0.0712803	0.864695
2024-09-11	0.244302	0.552962
ITPR3	0.242386	0.55654
FKBP1A	0.683977	0.0982179
ARF4	0.549347	0.182845
PSAT1	-0.181974	0.658458
TLN1	0.0468561	0.909916
SLC39A14	0.164398	0.689707
SREBF1	-1.12883	0.00683406
PPP1CC	0.259742	0.529189
ARPP19	0.458971	0.26609
APEX1	-0.218298	0.597004
AP3D1	0.0656222	0.87384
DNAJB1	0.510236	0.216092
SRSF6	0.187941	0.648893
NAP1L4	0.222396	0.589134
RPS28P7	0.147743	0.721921
PPP2R1A	0.0893051	0.828851
ATP2C1	-0.18229	0.657898
RAB7A	0.409594	0.320698
RRM1	0.343144	0.404663
TFDP1	0.347474	0.399011
COPA	-0.0094045	0.982486
TK1	0.426652	0.3008
TSC22D1	0.241279	0.560903
HYOU1	-0.290074	0.481363
ZDHHC20	-0.0856362	0.836005
RANGAP1	0.333298	0.418504
MAL2	0.344287	0.403499
CTTN	0.201577	0.624535
MORF4L1	0.0950359	0.818221
MTPN	0.348153	0.39859
H3F3A	0.144198	0.726774
ABCC2	-0.122784	0.925256
CTSB	0.291867	0.478741
CDC37	0.378566	0.358493
CD164	0.303088	0.461936
GDI2	0.225498	0.584122
SPINT1	-0.129595	0.752975
YME1L1	0.235765	0.567265
NASP	0.0340122	0.934755
SRP9	0.22687	0.582032
GART	0.211844	0.607322
RAC1	0.421651	0.306579
TRRAP	-0.177406	0.666993
MCM3	0.0324295	0.9379
DEK	0.307218	0.455725
BAZ2A	-0.253948	0.538099
NT5E	1.27195	0.00230321
MYL12A	0.760967	0.0658059
CAVIN1	1.17854	0.00468382
FSCN1	0.298953	0.470214
RBM39	0.0354512	0.931967
HNRNPR	0.211339	0.608497
EIF3H	0.0978452	0.813329
DSTN	0.306487	0.45783
RPL7L1	0.308109	0.454678
PRDX5	-0.134626	0.744138
ANP32A	-0.105301	0.798645
YAP1	0.105896	0.797492
SNRNP70	0.0710705	0.863544
CNN2	0.551205	0.181418
PHLDB2	0.358658	0.387372
COX7C	-0.155658	0.706095
STT3A	-0.0204458	0.960976
CLSTN1	-0.0383233	0.926501
CLU	-0.00639015	0.988109
MYC	0.0994602	0.810913
NUP50	0.86025	0.0377802
KIF1C	0.143654	0.727695
ACTR3	0.342074	0.40662
SMC1A	-0.0861425	0.834672
PDS5A	0.0468224	0.910107
2024-03-06	-0.112345	0.785745
SHMT2	-0.192173	0.641107
KTN1	0.107302	0.794577
ATP1B3	0.554947	0.178627
HLA-A	-0.0456194	0.912216
FKBP4	0.567797	0.169389
ZNF664	0.132508	0.748176
GSPT1	0.432278	0.294259
BAG6	0.156426	0.704624
NEAT1	-0.521955	0.206003
KIAA0100	-0.178001	0.666103
SLC20A1	0.324841	0.430696
SF3B3	-0.0112702	0.978893
ARCN1	0.277244	0.501182
ANP32B	-0.114372	0.781689
PSMA4	0.178152	0.665941
FAM120A	0.1899	0.644925
PIEZO1	0.0767725	0.852674
MSI2	-0.179004	0.66503
CRIM1	-0.167246	0.684455
IDH1	-0.621887	0.132551
ARF3	0.00388134	0.993174
RANBP2	0.0449327	0.91369
ITGB5	0.696068	0.0920723
CDV3	0.617322	0.135043
TAX1BP1	0.242567	0.555635
NCKAP1	0.144081	0.726773
EIF3L	0.144854	0.72626
PHGDH	-0.680434	0.0996864
ATAD2	0.4449	0.280906
MOB1A	0.219346	0.595192
LSR	0.300368	0.46631
RPL22L1	0.149679	0.717366
F2RL1	0.562571	0.173357
ARPC2	0.0735838	0.858658
MTAP	0.504118	0.225612
TNFRSF10B	0.13833	0.737511
HERC2	-0.291029	0.480308
LMAN1	0.0528163	0.898286
IER3	0.536239	0.195491
NUFIP2	0.322129	0.434511
HECTD1	0.100321	0.808105
ID1	-1.52452	0.00033368
SRSF11	0.0274003	0.947657
MLF2	0.233523	0.571516
KDM1A	0.0643466	0.87648
RRM2	0.80544	0.0516292
SSR3	0.426314	0.30114
TCOF1	0.437129	0.288902
SLC7A1	-0.117026	0.7766
ERP29	-0.248201	0.547103
SF3B2	0.127396	0.758104
CORO1C	0.468694	0.255705
EIF5	0.0967522	0.814726
HDAC1	0.105689	0.798555
TOMM20	0.293445	0.477425
NACC1	0.0145708	0.972691
BIRC6	-0.0416374	0.919965
OLA1	0.295347	0.473919
ACTN1	0.580397	0.160083
TRAM1	0.0510907	0.902118
SRP14	0.125212	0.761855
UBE2H	0.295813	0.475362
PTMS	-0.459335	0.270408
LRRC59	0.561684	0.173878
UBR5	-0.0413597	0.921134
CELF1	0.0861365	0.83504
HNRNPL	0.223993	0.587061
DCAF7	-0.131706	0.750477
VARS	-0.080358	0.845987
OGA	0.0677091	0.870416
SQLE	-0.302831	0.462502
NUP98	0.121823	0.767701
FAM83H	0.173576	0.673789
MLLT6	-0.410105	0.320432
PPM1G	0.285128	0.489071
STARD7	0.144463	0.726322
LGALS1	0.00223269	1
SAE1	0.0717081	0.862831
CBX6	0.07724	0.852201
ITGAV	-0.0399993	0.923017
COLGALT1	0.159732	0.698355
YARS	-0.0329769	0.936697
TM9SF2	-0.10696	0.795549
BUB3	0.219714	0.594549
UBE2S	0.85595	0.0390156
MVD	-0.299127	0.470736
TALDO1	0.207904	0.613789
TRA2B	0.076496	0.853289
PRSS23	-0.536639	0.192947
B2M	0.237452	0.567892
ACSL5	0.183909	0.656603
NPLOC4	0.222437	0.590296
ARHGAP35	-0.347933	0.398786
SPEN	0.0389362	0.925572
MGAT5	-0.0338108	0.934961
PPA1	0.394512	0.338862
FDPS	-0.443226	0.283176
BCLAF1	0.199571	0.628746
CAND1	0.0976752	0.813025
SLC25A39	0.050397	0.903585
EIF4A3	0.592364	0.151527
PAM	0.326028	0.434529
TPX2	0.332414	0.420576
TBC1D9B	-0.0694899	0.866687
PRPF40A	0.211934	0.607609
PTP4A2	0.308072	0.455493
WDR82	0.0373961	0.928637
HDAC2	-0.0082632	0.985006
MTDH	-0.0564056	0.892033
CENPF	0.262631	0.524316
EIF5B	0.350934	0.394694
NUDT21	0.273636	0.507268
CAPZA1	0.324872	0.430802
LUC7L3	0.0542064	0.896199
PSMD3	0.274947	0.504732
EIF3D	0.237219	0.565858
HIF1A	0.488865	0.23644
FXR1	0.25158	0.542532
PALLD	0.407779	0.329172
MDH1	0.0731919	0.859629
SUPT6H	0.145729	0.72394
ACSL3	-0.0438363	0.916348
RCC1	0.208651	0.612728
TGOLN2	0.0111021	0.979061
GPX4	-0.0631696	0.878777
CSNK2A1	0.219479	0.595473
MDN1	-0.0887213	0.830483
ADAM10	-0.17902	0.664519
EIF4EBP2	0.194372	0.637407
FKBP8	-0.174469	0.673188
MAP4K4	0.200828	0.626747
SLC39A6	0.131724	0.749795
PFKP	0.60495	0.143398
PSMD1	0.32221	0.434598
SCRIB	-0.0393613	0.924712
CNN3	0.529385	0.200094
ENC1	0.291427	0.479158
MYO10	-0.470461	0.254441
SRSF10	0.0321351	0.938518
NARS	0.124522	0.762862
HP1BP3	0.0492327	0.906021
GNB2	0.315751	0.443793
SLC4A2	0.097654	0.813208
DDX42	-0.180361	0.662321
EIF3I	0.249047	0.54598
PSMB1	0.308711	0.454241
JPT1	0.541502	0.190517
NCAPD2	-0.0865955	0.834207
PA2G4	0.237118	0.56539
PSMB4	0.212285	0.606726
PLEKHB2	0.557669	0.176898
LAMP1	0.0562574	0.892255
SBF1	-0.111617	0.787054
XRN2	-0.0270152	0.94863
CAD	-0.148177	0.719712
NOP53	-0.328616	0.427991
RBBP4	-0.0769775	0.853209
S100A4	-0.296869	0.492376
MARS	-0.330393	0.422906
UBQLN1	0.469106	0.255992
MARCKSL1	0.097336	0.813921
PTBP3	0.0822932	0.84222
KDELR1	-0.198247	0.630983
CBX1	0.264914	0.522012
COPB2	0.173392	0.674348
SERINC5	-0.243467	0.554706
PRDX2	-0.0171703	0.967398
UBAP2L	0.163453	0.692039
FAM168B	0.238247	0.563927
PXN	0.448561	0.277274
CYFIP1	0.100569	0.807859
ABCE1	0.312712	0.448367
LLGL2	-0.0745355	0.857408
TCF3	0.0655254	0.874511
RANBP1	0.418936	0.309888
HACD3	-0.250162	0.54417
TBL1XR1	-0.0446655	0.914623
RPL22	-0.146017	0.724626
ANLN	0.702717	0.0892963
PDCD11	0.00915406	0.98333
CAPNS1	0.130017	0.752979
UQCRH	0.392624	0.342185
TPD52L2	0.563926	0.172391
SMARCA4	-0.0814702	0.843725
CCNB1	0.242619	0.556657
UQCRB	0.202614	0.62436
WDR6	-0.391116	0.343464
SRSF7	0.0548311	0.894699
HADHA	0.0949506	0.818353
LBR	-0.00852381	0.984328
RPS15A	0.0177498	0.966991
SMARCA5	0.0292556	0.944205
MAPRE1	0.48824	0.23701
GRN	-0.39482	0.339338
PCSK9	-1.66686	0.000131562
HMGA2	0.495677	0.233593
SUPT5H	0.249235	0.545602
WNK1	-0.00819507	0.984962
RAB10	0.336013	0.415622
EEF1D	-0.0689953	0.867768
RAB1A	0.40328	0.328156
ATP5MC3	0.199767	0.628474
C6orf62	-0.0457755	0.912356
MAPK1	0.308599	0.454638
SCRN1	0.00469807	0.991798
MAN1A1	-0.13935	0.736994
EIF2AK1	-0.106414	0.797014
ACADVL	-0.0475481	0.908814
DNM2	-0.111649	0.787101
ROCK2	0.317219	0.44175
SNRPB	0.498464	0.227459
BCAP31	-0.00138937	0.998081
ATP13A3	0.501249	0.225581
OAT	0.261665	0.526573
SMURF2	0.271295	0.52033
CS	0.00234237	0.996267
WAC	0.261191	0.526921
NOC2L	0.260094	0.528558
CCDC47	0.126923	0.758925
CCNI	0.0428346	0.918215
TRIM25	0.214964	0.60304
SERF2	-0.0656044	0.87451
C11orf58	0.236834	0.565992
CMTM6	-0.586502	0.155961
DAZAP1	0.3049	0.459687
MBTPS1	-0.396803	0.337644
RNF213	-0.523733	0.204852
MYO1B	0.311543	0.44995
ZFAND5	0.386671	0.349336
GARS	-0.0254211	0.951495
AZIN1	0.162273	0.695147
GTF3C1	0.00369448	0.993658
DDX46	0.272712	0.508861
QARS	-0.36641	0.375316
TOR1AIP2	0.403431	0.328447
EGFR	0.277446	0.501228
ENSA	0.188098	0.648461
UQCRC1	0.0618812	0.881632
HINT1	0.23342	0.571859
ERH	0.334381	0.418283
MTCH1	0.368289	0.372444
RNPS1	0.210524	0.610211
TNS4	0.379499	0.35732
UPF1	0.439985	0.286471
CYBA	-0.208697	0.612947
GRSF1	0.109925	0.790678
HSBP1	0.306373	0.459265
TINAGL1	0.868625	0.0361323
AARS	-0.431759	0.296606
NCOA4	0.173554	0.674357
PHC2	0.436901	0.291086
TACC1	0.00775465	0.985579
SFXN1	0.500681	0.225329
UBE3C	0.241396	0.558841
INTS1	-0.117006	0.777098
PARP4	0.229252	0.579037
CDKN1A	0.992451	0.0187064
AK2	0.235413	0.568516
SETD7	0.352023	0.393639
SSR1	-0.019188	0.963717
NUDC	0.345591	0.402531
PUF60	0.268454	0.515818
TAOK1	0.187771	0.649813
PARK7	0.0406458	0.922378
S100A16	0.408953	0.322151
LRP10	0.0596585	0.885469
NAMPT	0.849506	0.0403654
CLDND1	0.256043	0.535539
POLR1A	-0.0560531	0.892552
SND1	-0.0376683	0.928044
ARID1A	-0.077657	0.851318
CPNE3	-0.0891273	0.830352
MDH2	0.128034	0.756853
OLR1	0.642687	0.119467
IRAK1	0.450952	0.274447
PAK2	0.407103	0.324255
UHRF1	0.276983	0.502112
PSMD13	0.324905	0.43068
FRAS1	-0.567558	0.169615
UBE2Z	0.141087	0.733547
DDX24	0.309095	0.454051
H2AFX	0.350328	0.395923
GRB2	0.316331	0.444755
FAM208B	0.202447	0.623739
VEGFA	-0.0274821	0.94745
RBFOX2	0.0869547	0.834193
NOTCH2	-0.107074	0.795529
PDLIM5	0.623948	0.131452
JAG1	-0.350986	0.394914
HCFC1	0.15151	0.713642
PLOD1	-0.196679	0.63437
AHSA1	0.52852	0.200831
ANKRD17	-0.0416482	0.920499
EMC10	0.0966085	0.815221
TOMM40	0.439083	0.287238
AMD1	0.472714	0.252218
TMEM30A	0.0209523	0.960241
NUP58	0.40762	0.323273
GOLM1	0.0993288	0.810395
PDXK	0.0475655	0.908781
MYO6	-0.234086	0.570869
LSM4	0.293076	0.47819
SNRPD2	0.152382	0.712954
GAS5	-0.108152	0.794235
AXIN2	-0.557671	0.176454
SEC16A	0.071737	0.862344
KARS	0.23104	0.575703
BMS1	0.155384	0.706767
PAFAH1B2	0.392267	0.343058
ARF6	0.297849	0.471022
PHB	0.331619	0.422313
CCNG1	-0.161681	0.696073
COTL1	0.747953	0.0709786
PDAP1	0.310387	0.452223
CDC42BPA	0.156594	0.704892
PTPA	-0.106732	0.796953
MCMBP	0.374619	0.365083
ATP2B1	0.0340892	0.934637
PLXNA1	-0.14225	0.730493
RHOB	0.0286514	0.945224
RTN3	0.0887416	0.830386
SRSF2	0.0272414	0.948277
PPP1CB	0.206659	0.616952
INF2	-0.265862	0.519021
SRRT	0.025914	0.950656
POLD2	0.044404	0.915048
PCBP1	0.259779	0.528692
USP9X	0.0969954	0.814587
SLC39A7	-0.124909	0.762586
TTLL12	0.164478	0.690466
SERPINH1	0.0566532	0.891331
NR2F2	0.138656	0.736546
NRDC	-0.00640438	0.988772
PCYOX1	-0.376548	0.361324
SUN1	0.0354662	0.932756
SKP1	0.257124	0.533476
VDAC2	0.349604	0.397205
PSMD11	0.429955	0.297755
SETD5	-0.254781	0.53775
LAPTM4A	-0.16419	0.691195
SDC4	0.689042	0.0957209
STRAP	0.258767	0.530579
TMEM33	0.283176	0.492478
RBM25	0.13495	0.743959
CACYBP	0.543068	0.188681
ZNF207	0.227221	0.582289
POLR2B	0.224311	0.588398
PDCD6IP	0.223052	0.58919
KDELR2	0.22313	0.588575
H2AFV	0.340462	0.409663
PRNP	0.356968	0.387341
NTSR1	0.777932	0.151125
NCLN	0.171718	0.677477
PNN	0.012215	0.977229
ERO1A	0.38237	0.353961
CAP1	0.648006	0.117248
MT1E	1.14535	0.0060048
DYNC1LI2	0.0164766	0.969001
GOT2	0.167425	0.6851
GPC1	0.00655538	0.988179
PKN1	0.123129	0.767103
PSMB2	0.416393	0.31321
FAR1	0.108559	0.792719
SAFB	0.171192	0.679004
ATXN2L	-0.241766	0.557977
KMT2A	-0.0255799	0.951392
CLCN3	-0.412548	0.317797
RPA1	0.181821	0.659996
LONP1	0.156881	0.704019
ITGA2	0.589387	0.154254
PUM2	0.237262	0.566204
GFPT1	0.0466469	0.910522
CEP170B	0.0780795	0.850356
SRPK1	0.0681573	0.869406
DDX1	0.0591716	0.886751
MCM6	0.0398648	0.92377
SCARB2	-0.601378	0.145618
ADIPOR2	0.178902	0.665258
U2SURP	0.184525	0.655036
EIF3M	0.141967	0.731278
EIF3F	0.168035	0.684185
METAP2	0.271424	0.510921
ECT2	0.331349	0.421856
GNL3	0.223114	0.589724
ATP11A	-0.0676862	0.871235
SNX5	0.0938149	0.820802
PPP3CA	0.126532	0.764758
PCBP2	0.109041	0.792092
OSBPL8	0.557835	0.178825
PSME3	0.275018	0.505322
SRRM1	-0.223517	0.588313
LMNB1	-0.0946497	0.819367
ESYT1	0.0217142	0.958642
MTUS1	0.35945	0.384781
DUSP5	1.84119	1.52023e-05
TES	0.3337	0.41989
ACAT2	-0.276319	0.503676
CTBP2	0.167802	0.684393
USP7	0.15567	0.706617
CTDSP2	0.0296885	0.943585
SELENOI	0.0254312	0.951911
ABHD10	0.205754	0.626383
LAMB1	0.132805	0.747392
MED13	0.332641	0.421341
MFN2	0.230912	0.57588
PSMB5	0.31233	0.449574
SRSF9	0.152566	0.712131
CYC1	0.0447067	0.914992
PPP1R14B	0.416553	0.313361
TTC3	-0.294708	0.475779
RBBP7	0.172959	0.67558
TUBA1A	0.118313	0.799478
ANXA11	0.139352	0.736071
DKC1	0.342663	0.40662
ERGIC3	-0.195812	0.635807
NSUN2	0.29595	0.473283
ATP5PB	0.113178	0.784707
KIF1B	0.121569	0.768648
EIF1AX	0.461551	0.263959
UGGT1	-0.441894	0.284733
CMTM4	-0.0568562	0.891327
IARS2	-0.0693215	0.867468
SP1	0.0886934	0.831087
SSH1	-0.02514	0.954318
PFKL	-0.368309	0.372614
AES	0.109553	0.791586
STAU1	0.197224	0.633079
USP34	0.0728898	0.860782
HNRNPH3	0.208854	0.613
POLR2E	0.257518	0.532686
SPCS3	0.225711	0.584981
PCNT	-0.125158	0.761911
CLUH	0.0610785	0.883243
GNAI2	-0.08215	0.843679
PTGFRN	-0.442118	0.28435
GLUD1	0.328198	0.426901
CSNK1A1	0.187539	0.649968
CRKL	0.341703	0.408563
AHCYL1	-0.117647	0.775997
SRSF5	-0.00182239	0.997384
PPP2CA	0.375116	0.363696
PGRMC1	0.260745	0.527834
XPO6	0.38504	0.35118
ESYT2	0.146901	0.722837
FBL	0.373182	0.367133
SRP72	0.362073	0.38105
TWF1	0.318985	0.439873
SYNGR2	-0.0542633	0.896144
NPEPPS	0.0271507	0.948821
SZRD1	0.477541	0.248152
RALY	0.205423	0.618883
MTHFD1	0.0512004	0.901996
MBNL1	0.474515	0.251189
PSMB7	0.438501	0.288667
SERINC1	0.145007	0.725568
ADD1	-0.0480753	0.908165
LRBA	-0.228568	0.581278
PTK7	-0.711125	0.0872985
CSNK1D	0.0385729	0.926533
DNAJC10	-0.0107395	0.980059
XPOT	-0.175332	0.671435
SARS	-0.131895	0.749572
SPTLC2	0.116538	0.778156
YWHAH	0.691172	0.0949632
SLC25A37	0.0943176	0.819635
MGAT4B	0.197036	0.633271
SLC6A6	0.164787	0.689704
C1orf43	0.149374	0.718592
NUMA1	-0.155381	0.707398
TJP1	0.284612	0.490525
COPB1	0.0212553	0.959903
PSIP1	-0.0729954	0.860334
NMT1	0.172251	0.676905
ARGLU1	-0.119112	0.773459
VPS35	0.0708957	0.864856
ABCC1	-0.0565323	0.892325
ZFR	0.230046	0.577824
CDH3	-0.269519	0.516251
ZNF638	0.0623121	0.88063
OAS3	0.0366426	0.929701
CDC20	0.288967	0.483986
APMAP	0.158184	0.701764
UBE2K	0.229033	0.580031
GLUL	0.0364325	0.93299
CHD3	-0.45749	0.26798
ABCF1	0.360395	0.382245
SETX	0.144848	0.726181
DYNLL1	0.266732	0.517973
TRIOBP	-0.0920846	0.825892
DDX23	0.180169	0.662672
ICMT	0.0618237	0.881637
DBI	0.0791675	0.849109
NCOR2	0.0251446	0.952381
GNAI3	0.521951	0.206888
BCL2L1	0.389826	0.34595
LCOR	0.361953	0.381012
GLS	0.644974	0.118932
CDC42BPB	-0.184581	0.655365
RAB11A	0.0531796	0.898575
AC008038.1	-0.0297642	0.944981
PYCR1	-0.364587	0.378997
SLC38A10	-0.143182	0.729571
CPSF1	-0.30991	0.454487
CKB	-0.671206	0.15605
SRP68	0.192331	0.642219
CCNL2	-0.222284	0.591217
DDX18	0.449474	0.2767
TRIR	0.341595	0.408386
JPT2	0.459925	0.265777
SINHCAF	0.217704	0.599616
SLC25A1	-0.150429	0.716319
SEC11A	0.21891	0.596572
PPL	-0.269114	0.514394
LGALS3	-0.0354688	0.932064
TPR	-0.164546	0.691842
LSM14A	0.226121	0.584388
POLE	-0.0222545	0.958169
NPC2	0.409176	0.321889
PUM1	-0.0601273	0.885136
MTA2	0.00162045	0.997769
ALYREF	0.479222	0.246491
SLC5A3	0.523791	0.204982
GSE1	-0.37239	0.367197
UBXN4	-0.141396	0.732514
WASF2	0.164024	0.692355
BIRC5	0.295683	0.474597
DUSP4	1.20012	0.00536037
LAMB2	-0.722142	0.0813432
FEN1	0.459425	0.266469
MCM5	0.0463745	0.911623
PPFIBP1	0.00695873	0.987667
NSD1	-0.164455	0.691526
EIF2S2	0.290413	0.481853
KDM3B	-0.128513	0.756939
ZNF24	0.212893	0.607357
TARDBP	0.253667	0.539042
TGFBI	0.0115738	0.978155
SDF4	-0.0303217	0.942403
ZNF146	0.294764	0.476942
EDF1	0.161747	0.695441
OIP5-AS1	0.105841	0.798926
PPP1R15B	0.220187	0.594442
SYMPK	-0.132472	0.749162
APEH	-0.431826	0.297184
MCM2	0.295989	0.473486
TMEM245	0.0168482	0.968355
TMEM59	-0.364422	0.377527
DAZAP2	-0.0694144	0.867759
UQCRC2	0.160133	0.698878
RSL24D1	0.227264	0.583073
PANK3	0.145989	0.724635
AP3S1	0.268223	0.523651
ARHGAP32	-0.509536	0.217065
CCAR1	-0.0379196	0.927704
MSH2	0.316641	0.442748
SEL1L3	-0.193958	0.638437
GSR	-0.161525	0.696662
SGPL1	-0.517567	0.210772
AP1S1	0.320572	0.437187
TGIF1	-0.033839	0.936632
GPX1	0.152969	0.712378
AJUBA	0.1481	0.719498
ANP32E	0.132512	0.749796
IFITM3	-0.448346	0.278056
PPIB	0.14976	0.717096
TMOD3	0.310465	0.453308
UBE2N	0.399841	0.333426
PODXL	-0.642124	0.120908
API5	0.14319	0.729315
SERINC3	-0.249892	0.545377
FAM91A1	0.427385	0.301631
PPP6R3	0.251743	0.542527
TSN	-0.138621	0.737504
LRP5	-0.507094	0.220089
YY1	0.401878	0.331224
FOXK2	0.164845	0.691377
RCN1	-0.0674645	0.871048
HM13	0.0154927	0.97119
CSNK1G2	-0.0334297	0.936845
TIAL1	0.287531	0.487115
CDC27	0.097432	0.814781
ALDH18A1	-0.157504	0.703198
VAT1	0.359202	0.391343
MRPL3	0.28696	0.487705
HACD2	0.0446642	0.914478
CACUL1	0.381969	0.356319
AP1G1	0.101897	0.805969
MALAT1	-0.256397	0.536016
SLC44A1	-0.365672	0.375959
RCN2	-0.0710243	0.864363
EPB41L2	-0.0974813	0.81372
ADAM15	-0.041139	0.921299
SUB1	0.405766	0.3264
CHD2	-0.0371116	0.929762
ACTR1A	0.218097	0.598373
LMAN2	-0.0749501	0.856622
AFF4	0.345968	0.402158
GTF2F1	0.222644	0.589738
MED13L	0.225398	0.586531
AKT1	0.127553	0.758041
VMP1	0.101137	0.80765
PSMC3	0.403233	0.329146
SMARCD2	-0.265306	0.523855
LRRFIP1	0.38812	0.347635
TMEM97	-0.164901	0.690986
TUG1	0.0829107	0.841296
PHRF1	0.200002	0.627945
IPO9	-0.0400344	0.923797
PRPF19	-0.000745953	0.999819
VAPA	0.254914	0.537888
SERP1	0.260133	0.528819
CDC6	0.510393	0.216792
EIF2AK2	-0.0569846	0.890854
MPZL1	0.00766367	0.98631
SPG7	-0.192221	0.642391
COPG1	-0.00464286	0.99228
EFTUD2	0.247746	0.548503
TIMP2	0.689808	0.0962103
RPS2P46	0.0955664	0.818104
ANKLE2	0.323825	0.432936
SMCHD1	0.149577	0.717438
POLR2L	0.510101	0.216843
TCF7L2	0.0516574	0.9036
DPY19L1	0.149843	0.718063
DNMBP	0.480797	0.247117
PSMD12	0.537757	0.193933
MBOAT7	0.0235588	0.955397
PAFAH1B1	0.319804	0.439126
PPP1R9B	-0.0831782	0.842562
HTT	-0.293136	0.47787
PPIF	0.709426	0.0865355
AFDN	-0.195488	0.636221
TRIO	0.106592	0.797415
GIPC1	0.388444	0.346989
LAMC1	-0.262879	0.524434
KPNA6	0.0461781	0.912244
S100A14	-0.0982004	0.8129
SH3BP4	0.159747	0.698741
CUL4A	0.211296	0.60932
RPS28	0.195403	0.636023
FANCI	0.104096	0.801469
ANKRD52	-0.113456	0.784158
CTSD	-0.553243	0.180406
ANXA3	0.481752	0.243794
KDM5C	0.00324046	0.9948
EIF2A	0.319365	0.440069
LRRC58	0.798756	0.0541999
LARP4B	0.244686	0.554258
EIF2S1	0.512269	0.215359
PSMD4	0.222095	0.591611
CAPZB	0.276869	0.502955
PDXDC1	0.0694266	0.86724
HEXIM1	0.194269	0.639198
RPL36AL	0.382851	0.354976
CRK	0.474098	0.251896
REPIN1	-0.336634	0.415271
ENAH	0.0907644	0.827685
TMEM259	-0.0948112	0.819138
UBP1	0.0714195	0.863803
STAG2	0.199412	0.62973
ATP5F1C	0.105486	0.799655
FOXK1	0.133063	0.748889
PCNP	0.206742	0.61765
ANKRD10	0.0417374	0.921258
USP10	0.299992	0.468757
GBF1	0.0333506	0.936782
NCAPG2	0.380214	0.357118
C19orf48	0.227515	0.581816
ADGRG6	0.383014	0.35397
DOCK5	0.406237	0.326158
GNS	-0.390806	0.344401
SMC4	0.274421	0.506232
SC5D	0.0327609	0.937775
GATAD2A	0.159187	0.700817
CNOT7	0.370775	0.370042
BTBD1	0.170185	0.680978
VDAC3	0.316331	0.44451
CNIH1	0.239234	0.562808
SCARB1	0.180708	0.664533
CDK1	0.467127	0.258857
HIF1AN	-0.00238914	0.996917
LTA4H	-0.106943	0.798309
TRMT112	0.267608	0.517648
DHX30	-0.030853	0.941894
EP400	-0.265162	0.521098
CHMP1A	0.453651	0.274309
ADGRE5	0.226854	0.582763
AAMP	0.276263	0.504249
CKAP4	-0.334555	0.417619
KDM2A	0.228826	0.579962
NOP58	0.328531	0.426915
ZC3H7B	-0.113554	0.784323
SPAG9	0.498479	0.228318
BANF1	0.0933747	0.82212
SCNN1A	-1.25976	0.00267493
TWSG1	-0.0775459	0.85148
SIGMAR1	0.027032	0.94861
2024-09-07	0.47396	0.251873
TBCA	0.150958	0.715872
PSME4	0.0110554	0.979646
TMED9	0.382667	0.354679
YTHDF2	0.200993	0.627325
RNF10	0.0575162	0.890228
IL6ST	0.384124	0.351622
LAMB3	0.381056	0.355719
TOP2B	-0.165134	0.691493
USP5	-0.026318	0.950331
PTK2	0.19617	0.63629
PES1	0.311614	0.451311
PPP6R1	0.492477	0.233821
CAST	-0.072684	0.860992
DNAJB6	0.530311	0.200247
CYR61	1.14033	0.00619416
CREBBP	0.143782	0.728511
ITM2B	-0.348132	0.400245
RARS	0.153525	0.710778
ELAC2	0.169064	0.68265
SF3A1	0.104428	0.801335
ADD3	-0.999258	0.0163551
RDX	0.429424	0.299089
RRP1B	0.0996127	0.810306
DVL1	0.309404	0.45469
USO1	-0.0196902	0.963304
UBTF	-0.100199	0.809192
DDX54	0.115371	0.780888
GALNT1	0.0844152	0.838815
SMG5	-0.0213802	0.959664
KLF6	0.966899	0.0202247
CTBP1	0.114205	0.782833
CLTA	0.57678	0.163548
ADH5	0.132496	0.750477
CIRBP	-0.632486	0.127644
RAB3B	0.879611	0.0343293
MDK	-0.836043	0.0668046
ECE1	0.0345179	0.934431
ATN1	0.0286084	0.946097
SF3A3	0.230658	0.576966
PLOD3	0.304916	0.459875
SNRPD3	0.331339	0.423013
ENDOD1	-0.0947162	0.820232
SUMO1	0.0949735	0.819273
ERG28	-0.199463	0.629976
PSMB3	0.510606	0.217142
GRINA	-0.205456	0.620311
UBFD1	0.328135	0.427876
PSMD14	0.341418	0.409128
ARHGAP18	-0.559167	0.179472
PPT1	0.0765882	0.853218
TAF1D	-0.0630635	0.879856
SLBP	0.453779	0.272615
RPRD1A	0.238545	0.564985
SCAF11	0.16209	0.695397
RBCK1	-0.322402	0.434726
CSRP1	0.444543	0.281596
CLPTM1L	0.335689	0.41668
GOLGA3	0.0597041	0.885919
EI24	-0.0327455	0.938337
MED1	0.174567	0.673691
CPSF6	0.0203806	0.961867
MTOR	-0.184035	0.656315
DLG5	0.181477	0.661612
BOP1	0.115338	0.781685
NDFIP1	0.184137	0.656195
PLIN3	0.131102	0.753385
IST1	0.213682	0.606371
HOXB3	-0.747607	0.0708743
TACC3	0.12704	0.75889
PSMD8	0.465596	0.260201
MAP2K2	0.325786	0.431472
ZKSCAN1	-0.418181	0.31348
IGF2BP2	0.347922	0.401213
SELENOF	0.139671	0.736587
INPPL1	-0.172981	0.675781
CHTF8	0.47166	0.256088
PLPP2	-0.19923	0.630621
RIC8A	0.413885	0.315875
TAPBP	-0.293785	0.477078
DLST	0.205545	0.61929
STAT1	0.00262036	0.995918
ARFIP2	0.251792	0.542076
CSTB	0.358079	0.386275
DBN1	0.274086	0.565937
CD276	-0.269608	0.514674
LENG8	-0.541449	0.19057
SNU13	0.361243	0.383317
TSPAN14	0.217012	0.599937
PSMC5	0.262222	0.52657
UBE2G2	0.112897	0.78544
BCL9L	0.220416	0.594504
SLTM	0.263517	0.524047
CANT1	0.0824142	0.842819
ELAVL1	0.223438	0.589253
DNAJC5	0.220702	0.593796
PLCD3	0.154436	0.709424
BPTF	-0.0629385	0.881228
VCAN	4.68814	0.264706
2024-09-10	0.450566	0.275912
PKP3	-0.0607175	0.883885
LTBR	-0.0217619	0.959444
GMFB	0.451364	0.275348
AKT2	0.0161314	0.970059
MLXIP	-0.0714046	0.864851
RASSF3	0.162502	0.69549
KLF5	0.22364	0.588082
SDHA	0.0470164	0.91054
TTYH3	-0.549579	0.18446
EMC1	-0.191675	0.643006
NCAPD3	0.0582136	0.888823
STOML2	0.253819	0.539882
SMS	0.145455	0.726217
ANAPC5	0.106157	0.79827
HLA-E	0.0711718	0.864837
OCIAD1	0.0169965	0.968568
NUP188	0.0668009	0.873006
CD99	0.196321	0.634301
SAP18	0.412674	0.31881
PTDSS1	0.112708	0.785487
RUVBL2	0.110952	0.789389
RALBP1	0.17906	0.665566
OSBP	-0.0834793	0.840749
GDA	-0.0182186	0.965906
DNAJC8	0.31797	0.442392
TMEM106C	0.208668	0.613323
CLDN7	-0.173026	0.675522
GPR107	-0.117302	0.77713
COPZ1	0.138005	0.740224
YES1	0.121209	0.770158
ATP5F1E	0.260935	0.528576
CHD8	-0.00635103	0.988972
FAM136A	0.185692	0.653054
GMPS	0.060996	0.883503
CRTAP	-0.31959	0.440047
ARPC5	0.384227	0.35336
AMOTL2	0.487603	0.237756
ADNP	-0.100208	0.810597
LTBP3	-0.458413	0.278168
NEK9	-0.273427	0.508667
SSR2	0.0398643	0.924269
SPTLC1	0.0947418	0.819578
NKTR	-0.105632	0.79891
NSD3	0.108673	0.793198
DCTN1	-0.0754505	0.856508
RBM15B	0.0940875	0.820817
PGAM5	0.279958	0.498521
MYO9B	-0.0574662	0.890843
AGPAT5	0.161697	0.69714
TSR1	0.181364	0.661188
THOP1	0.14607	0.724427
NIPSNAP1	-1.0172	0.0153373
USP14	0.31796	0.441344
WDR43	0.32982	0.425897
PHLDA2	0.818851	0.0488394
CTR9	0.24984	0.548917
LARS	-0.452059	0.277147
SLC25A36	0.0966769	0.815914
SPRY4	-0.211006	0.61767
DUS1L	-0.124316	0.764157
LARP4	0.542852	0.1896
PRKACB	0.115899	0.795517
PBRM1	0.155249	0.707482
SREK1	0.0621307	0.881582
ITPRIPL2	0.109791	0.792562
UBE2I	0.224407	0.587613
ECPAS	-0.0236816	0.955251
YKT6	0.36479	0.377808
DIDO1	0.214034	0.604936
NOL11	0.31258	0.451203
ERBB2	-0.573742	0.166048
ARHGDIA	0.290142	0.483775
TMX1	0.290021	0.483113
F3	1.45815	0.000515243
CD109	-1.79012	0.398816
PLS3	0.485203	0.240546
DPYSL2	0.118676	0.774547
CDC25B	0.0054278	0.991505
FAF2	0.147064	0.722639
OS9	-0.276522	0.503857
SPRED2	0.418482	0.311545
CBL	0.177858	0.668407
PRELID3B	0.321005	0.438436
CBFB	0.315818	0.445547
SPIN1	0.014404	0.97354
TRIM44	-0.0217726	0.958903
ATL2	-0.0905354	0.827189
IVNS1ABP	-0.192798	0.641934
UGP2	0.200892	0.626447
SERINC2	0.520232	0.208355
PNPLA6	-0.0630848	0.879685
KPNA4	0.542181	0.189848
LETM1	0.21383	0.605259
MFSD14B	-0.0286542	0.945735
PPP2R5C	-0.00588856	0.990244
MKNK2	-0.156258	0.706113
NF1	-0.0704882	0.864965
TFG	0.302549	0.464581
MSL1	0.0927727	0.823312
HMGB3	-0.0626672	0.881653
GNG12	0.436483	0.292483
PCM1	0.107287	0.796341
EP300	0.0589388	0.88796
TIMELESS	-0.409408	0.322824
SNX3	0.447382	0.279686
NDUFS1	-0.00854811	0.985001
EBP	-0.0514396	0.902018
RFWD3	0.277749	0.501903
TCF20	-0.0504087	0.904444
CIZ1	0.0324837	0.93846
SBNO1	0.28312	0.493944
SGTA	0.489899	0.236969
EPHB4	-0.366343	0.377174
EFHD2	0.598952	0.147885
GTPBP4	0.360181	0.384178
SYPL1	0.0770235	0.853095
POMP	0.52485	0.204679
TCF25	-0.464458	0.266203
MAGI1	0.382454	0.359657
NUP160	0.249847	0.546091
DDAH1	0.486015	0.239125
SNHG1	0.242483	0.557859
CDK4	0.299137	0.469622
NUP153	0.400949	0.332448
TOB2	0.15767	0.703814
SAMD4B	0.308499	0.456649
ALCAM	0.204657	0.621338
METAP1	0.190824	0.645745
PFKM	-0.306879	0.460051
ZDHHC5	-0.00414315	0.99342
RNF187	-0.0747387	0.857898
POLR1D	0.0856481	0.836681
ADGRG1	-0.950857	0.0221879
HEATR1	0.063652	0.878613
MAGT1	-0.196204	0.635139
SARAF	-0.141955	0.731883
RBM12	0.25054	0.545893
RAF1	0.187118	0.651066
RABGGTB	0.0667357	0.873502
RNH1	0.163913	0.691925
FURIN	0.171898	0.678183
ZNF121	0.180812	0.663462
NUP205	0.0404954	0.9232
PPP1CA	0.151713	0.715444
CNOT6	0.0129739	0.976393
CDC42EP3	0.689617	0.0957651
SRPRA	-0.0328615	0.937491
BCAR1	0.330912	0.422837
FUCA2	0.118597	0.774237
TRAF7	-0.110687	0.791558
IMMT	0.103643	0.802901
AHNAK2	-0.54087	0.200574
ELOVL6	-0.0837888	0.842845
OGDH	0.26968	0.513947
TRAP1	-0.0130497	0.976707
PLOD2	0.361243	0.381426
FAM49B	0.352039	0.395898
IMPAD1	0.0742571	0.858298
ASXL1	-0.0223701	0.958106
BUB1	0.340573	0.410232
PYGB	0.094384	0.821072
EIF3J	0.380003	0.357573
ME1	0.222474	0.590623
CHORDC1	0.520414	0.209925
AP1B1	0.172773	0.676308
REEP5	0.239425	0.562724
GRK2	-0.0545101	0.896459
CPD	-0.107034	0.79691
EML4	-0.117127	0.777386
SLC44A2	-0.418348	0.312067
GSK3B	0.208985	0.614284
AHCTF1	0.188749	0.648648
NSMF	0.0117881	0.978604
PCNX3	-0.314357	0.447415
SP3	0.236839	0.567909
TMEM132A	-0.434296	0.297606
MAD2L1	0.43683	0.291529
SEC23B	0.31083	0.452557
LPCAT1	-0.203607	0.62353
LAMP2	-0.0926619	0.823137
ATIC	-0.13181	0.750446
RACGAP1	0.185436	0.655048
CST3	-0.0348145	0.933987
ACSL4	0.25613	0.538283
UQCRQ	0.142837	0.730414
ZC3H15	0.269568	0.514584
CDK12	0.180941	0.661846
SNRPD1	0.313272	0.449903
UBE2L3	0.48084	0.245689
EVPL	-0.220848	0.594792
TPM1	0.108101	0.793507
COX6C	0.0897763	0.830022
BRI3BP	0.27315	0.509122
RPL7P1	0.330447	0.427257
AGR2	-0.61487	0.136827
DIP2B	0.298803	0.470447
CAB39	0.389651	0.346393
LZTS2	-0.545549	0.194404
SACS	0.45783	0.269827
NELFB	0.196866	0.634702
TUBB6	0.888806	0.0324894
CPSF7	-0.0570049	0.891435
NUP155	0.255437	0.537179
FUBP3	0.110053	0.791043
MRPS27	-0.127265	0.760245
CCAR2	0.0581388	0.889301
COX7A2	0.139528	0.737105
NXN	0.0695985	0.867464
KEAP1	0.320306	0.43945
CASC4	-0.122306	0.76889
SDHC	-0.0537419	0.898122
EFCAB14	-0.449719	0.277305
UBA6	0.294558	0.476344
SMC3	0.440096	0.287667
ROCK1	0.742206	0.0734812
RABL6	-0.121756	0.769171
XPO5	0.0304412	0.942681
MFHAS1	0.534235	0.19655
MINK1	-0.221001	0.594234
DDX39B	-0.357825	0.38688
CHTOP	0.0547481	0.896052
NCAPG	0.514955	0.213713
POR	-0.215392	0.602618
WDR45B	0.334845	0.419571
QSER1	0.341794	0.409779
CYB5R3	0.254251	0.539797
PLP2	0.574873	0.165321
RDH11	-0.460426	0.266638
PTCD3	-0.0640831	0.878351
NR2F1	0.383757	0.371339
MYCBP2	0.0898794	0.829489
TRIM2	-0.696824	0.0956264
BAG3	0.329024	0.426533
SYNE2	-0.592355	0.160379
PSMC2	0.369504	0.371636
TCEA1	-0.0197947	0.963982
TGFA	0.235384	0.568781
TXLNA	0.171369	0.678506
UBE2E1	0.478618	0.246982
HEXB	0.155706	0.706909
C6orf106	0.348775	0.400104
EHD4	0.840854	0.0428965
PIP5K1A	0.394689	0.340417
CNDP2	-0.295241	0.475235
PYGL	0.0529847	0.90766
CLPTM1	-0.0155109	0.971275
PPP4R3B	0.121593	0.769221
MAF1	0.0320586	0.940449
IGFBP2	-0.132704	0.750949
NOMO1	-0.239381	0.563263
SERPINE2	0.432877	0.298608
SSB	0.208671	0.613916
NDUFS5	0.161768	0.700909
ZMPSTE24	0.255297	0.537052
APRT	-0.048771	0.907509
HIPK2	-0.609772	0.148713
BZW2	-0.0592123	0.887336
FNBP1L	0.0876825	0.833261
ETFA	0.248494	0.548197
APH1A	0.0108097	0.980558
SMPD4	0.416805	0.314196
EID1	0.0977787	0.813993
SLC9A3R1	0.0616735	0.883035
MRPS34	0.24017	0.561754
ERBIN	0.413604	0.31843
AGPS	0.046488	0.911401
CCNA2	0.398405	0.335688
PICALM	0.417922	0.312757
ELOB	0.186811	0.652031
ARPC3	0.136825	0.741398
CKS1B	0.50247	0.225105
RFC1	0.200079	0.629068
ECHS1	0.0602507	0.88473
THOC2	0.0277448	0.948035
ZMIZ2	0.0439259	0.9164
PIK3C2A	0.251344	0.543992
FOXM1	0.227914	0.581571
MKRN1	0.0612221	0.883937
RECQL4	-0.073163	0.861007
SAPCD2	0.119863	0.772986
DHFR	-0.232857	0.573552
SFT2D2	-0.142827	0.730908
GPBP1L1	-0.116263	0.780683
UNG	-0.030362	0.944053
MRPL49	0.299827	0.469962
XPO7	0.00669367	0.988315
ACSS2	-1.30558	0.00201045
TMBIM1	0.247518	0.550676
RNF141	-0.456808	0.284601
TPM2	0.0905018	0.947146
GIT1	0.17872	0.667689
LUZP1	0.400739	0.333198
DAP3	0.28943	0.484867
PABPN1	-0.147191	0.722719
B4GALT1	-0.0670171	0.871796
FOXQ1	0.16408	0.690913
UBXN7	0.0403185	0.924285
DAP	0.394223	0.34112
PSMA5	0.288829	0.486062
RPL7P9	0.105223	0.801797
AKIRIN1	0.237881	0.566279
CAMK2D	-0.267518	0.520721
PIP4K2B	-0.0964251	0.816944
SSU72	0.333488	0.420739
NRBP1	0.0113199	0.979801
SMG7	0.134279	0.746509
CTNNAL1	0.806065	0.0523142
TNFRSF12A	0.6176	0.135741
POLDIP3	0.128459	0.757454
AP2S1	0.111649	0.788387
PFN2	-0.26249	0.527687
TCERG1	0.0180766	0.966508
NRAS	0.350356	0.398086
SORL1	-0.553672	0.180939
TRAF4	0.118118	0.776124
UBA2	0.334716	0.420193
PNRC2	0.0811553	0.845517
PNISR	-0.268136	0.517375
DR1	0.558775	0.177723
DGCR2	-0.191306	0.64443
RAB14	0.315608	0.44587
TRIB3	-0.22321	0.589073
TECR	-0.227289	0.583476
TIA1	-0.188549	0.649458
UTP4	0.377474	0.36214
GUK1	0.272192	0.510289
NSA2	0.230807	0.577757
DCTN4	0.07474	0.858718
AFAP1-AS1	-0.233103	0.57195
ATP6V0B	0.422335	0.3071
SDC1	0.186763	0.651576
MARCKS	0.0809994	0.84568
GABPB1-AS1	-0.449637	0.279728
SART3	0.0276907	0.947873
CERS2	0.275102	0.507132
SLC25A23	-0.335768	0.41898
SCAF1	0.242759	0.557744
LY6E	-0.0166394	0.971017
DDX39A	0.482389	0.244365
RAB6A	0.162985	0.695608
WAPL	0.218808	0.597328
MISP	0.049052	0.906183
STARD4	-0.0214074	0.960729
VASP	0.502439	0.226313
CCNT1	-0.0308685	0.942327
WWC1	0.371194	0.369538
SHC1	0.101262	0.809063
SMARCC2	-0.283142	0.494924
MYO18A	-0.169995	0.681445
GIGYF2	-0.216958	0.600841
PPP1R10	0.0447157	0.915479
CNP	0.231904	0.5758
RBMS2	0.575005	0.16471
YTHDF3	0.342739	0.407813
ID2	-0.365121	0.37765
ALDH3A2	-0.0640096	0.878589
PPP4C	0.214546	0.60459
DDX56	0.0684437	0.869637
ETS2	0.164659	0.690342
MT-ATP8	-0.474343	0.252773
MLLT1	0.162277	0.695593
PFDN5	-0.0760101	0.856193
EIF3G	-0.0348342	0.934533
WLS	-0.00102134	0.999441
SNRPG	0.47159	0.2544
ETNK1	0.142622	0.732253
SRSF4	-0.0402267	0.923857
MDM2	0.0624725	0.881832
AGO1	-0.275865	0.507988
GNL1	0.0547293	0.896193
GAK	0.0529851	0.899265
PSMB6	0.235431	0.570179
STAT3	0.295573	0.475102
DNAJA2	0.233477	0.573271
ITCH	0.471084	0.256513
GTF3C4	0.152082	0.714626
PEA15	1.19047	0.00438069
UNC45A	-0.0350077	0.934388
CD24	-0.00951807	0.982529
ARHGAP12	0.270694	0.519464
CD59	0.267548	0.518024
PRPF6	0.101552	0.807353
PPP4R3A	0.292651	0.479568
TNPO3	0.288752	0.48556
RIF1	0.27022	0.513778
TMEM167A	0.391954	0.344827
UGDH	-0.0433438	0.917576
FOSL2	0.562603	0.1744
CAPZA2	0.288236	0.486476
NISCH	-0.274016	0.509221
SLC25A24	0.523228	0.205834
PSMA3	0.310773	0.452903
CIAO1	0.112833	0.785769
SAV1	0.785058	0.0591985
HSPE1	0.25136	0.544528
G6PD	0.227722	0.58236
S100A11	0.436705	0.292349
MSN	2.93748	0.0566303
PRPF38B	0.100685	0.808747
PTPN14	0.287821	0.486487
MYO1D	-0.0896658	0.829268
HMGXB3	0.451793	0.275695
CAV2	0.363166	0.404751
FABP5	0.494963	0.233524
TMEM41B	-0.0688404	0.869145
GORASP2	0.214343	0.605199
LDHB	0.00655745	0.989458
MAST2	0.15648	0.705866
M6PR	0.00108313	0.999212
PVR	0.434151	0.294024
GPBP1	0.1415	0.733367
NDRG1	1.56952	0.00022375
ADAM19	-0.168419	1
PLRG1	0.214558	0.604679
TAOK2	0.0804785	0.847176
TOPBP1	0.158137	0.702834
LIMS1	-0.225312	0.585971
BTAF1	0.134508	0.746164
GPS1	-0.0643563	0.877834
WDR26	0.385935	0.351702
PKD1	-0.193211	0.64106
PTPRK	-0.326371	0.430228
HGS	0.231145	0.578176
ATP1B1	-0.0299987	0.942903
NDC1	-0.0626992	0.880784
SAR1A	0.377015	0.362818
SLK	0.294513	0.47852
JUND	0.67941	0.102942
AUP1	0.209257	0.613613
STK39	0.429315	0.310327
BBX	0.0839335	0.841014
NAA15	0.362674	0.381802
KIAA1109	-0.413688	0.318237
APOBEC3C	-0.273004	0.512277
MPP7	-0.070421	0.873461
NBL1	0.400213	0.332919
ZNF609	0.017875	0.967507
SEC23A	0.0145638	0.973782
TRPC4AP	0.0684548	0.869615
RHOC	0.420528	0.309783
EPS8	0.0389416	0.927166
JOSD1	0.473811	0.252777
CUL1	0.152403	0.713617
NDUFB9	-0.0292811	0.946527
WDR33	0.150278	0.717427
VPS13A	-0.0813303	0.847073
NCBP1	0.192214	0.642381
SHTN1	0.0846201	0.839872
SUGP2	-0.190025	0.646778
MAEA	0.260873	0.529227
PAPSS1	0.00290694	0.996204
PPRC1	0.111184	0.789863
YTHDC1	0.17877	0.666664
SEC23IP	0.191592	0.644808
CEMIP2	0.000666127	0.999664
MAP3K20	0.318085	0.441598
RBM17	0.305642	0.460428
UBQLN4	-0.0934957	0.823622
RAB5B	-0.193958	0.64085
ATXN7L3	0.0829217	0.842593
FUBP1	0.459882	0.268656
JMJD1C	0.140367	0.740752
FADS1	-0.206278	0.656444
ATP11B	0.000132367	1
DLD	-0.032065	0.939801
HK2	0.550175	0.183647
NFKB2	0.417307	0.313485
ZCCHC14	0.238655	0.565542
PKP4	-0.0694008	0.868257
PPP2R2A	0.366351	0.375987
IREB2	-0.160355	0.699438
KIAA1522	-0.432904	0.297065
ZYX	0.756201	0.0686797
ASH1L	0.00625716	0.989442
DENR	0.126096	0.761535
MTA1	-0.378982	0.362417
NFE2L2	0.324587	0.433555
MAPK1IP1L	0.124391	0.765345
TSPAN3	0.599216	0.16138
RNF40	0.331934	0.422531
POGZ	-0.233651	0.574138
CKAP2	0.49755	0.229926
RNPEP	-0.0832936	0.841865
ADGRA3	0.0435565	0.917952
RER1	0.140232	0.735098
DCAF12	0.0843465	0.840535
PPP5C	0.317146	0.443853
PLCB3	-0.17479	0.675189
ACAA2	-0.305435	0.459232
FARSA	0.284743	0.492226
RC3H2	0.0928733	0.824418
NUTF2	0.218554	0.598188
DCTN5	0.361556	0.382291
PKN2	-0.0498559	0.905618
MEGF8	-0.641784	0.122407
GNAI1	0.151065	0.737145
MYH10	0.0821979	0.843916
CTDSPL	0.0443988	0.915366
THBS1	0.604932	0.143492
CTCF	0.068204	0.87044
LPGAT1	0.178378	0.667552
AKAP1	-0.119536	0.774867
MYBBP1A	0.0756088	0.856231
SMAD2	0.184669	0.656926
PCGF3	0.16925	0.685583
ADIPOR1	0.302294	0.465886
SNX1	-0.0147485	0.973592
AKT1S1	0.382269	0.355946
TSPAN5	0.194681	0.642801
SRSF1	0.106352	0.798188
ATRX	-0.190012	0.648151
MYBL2	0.412852	0.319189
EFR3A	-0.00739041	0.98835
HELLS	0.0704835	0.865842
TRIM33	0.0661038	0.874675
UQCRFS1	0.190824	0.645745
EXOC5	0.32737	0.429224
DCTN2	0.00533103	0.991265
C12orf49	0.416867	0.31403
AP2A2	0.154007	0.710305
TIMM17A	0.357709	0.388127
ARHGAP21	0.0240478	0.95502
MYO1E	0.303888	0.464476
QRICH1	0.364882	0.378904
CCNL1	0.251981	0.543527
RAB2A	0.264295	0.523713
BRK1	0.245556	0.554165
SLC12A7	0.0620042	0.881742
TOMM22	0.225177	0.5874
WBP2	0.259854	0.533591
TRA2A	0.136618	0.742394
SMU1	0.257906	0.534304
EPN1	0.393691	0.341813
RTRAF	0.259413	0.531218
CCDC6	0.024043	0.955397
RBBP6	0.246098	0.552481
TAGLN2	-0.764842	0.065661
TNFRSF21	0.194504	0.639446
BAP1	0.141875	0.732383
GAA	-0.669112	0.108651
TMEM181	-0.166864	0.687847
STAT6	-0.332559	0.422244
CMPK1	0.396141	0.340354
MMADHC	0.206158	0.619679
CGGBP1	0.10602	0.799227
MIDN	0.114439	0.782961
RBPJ	0.489031	0.238645
LRPAP1	-0.138459	0.73949
SORT1	-0.330417	0.425537
WARS	-0.276083	0.504389
FBXW5	0.277969	0.501812
ACP1	0.364303	0.379237
POGK	0.191687	0.643889
SUZ12	0.236137	0.569063
STRN4	0.0869897	0.835136
MRPL37	0.270077	0.514299
SEC63	0.078888	0.84936
NAA25	0.305192	0.461732
MYO19	0.213596	0.606438
SNTB2	0.206732	0.61927
CUX1	-0.436368	0.294708
PMAIP1	0.650756	0.117445
NUDT4	0.488023	0.238375
FBRSL1	0.0301946	0.944064
TNRC6B	-0.292005	0.483995
STK25	-0.0189697	0.965203
TRIM27	-0.0037601	0.994523
DLG1	-0.0433802	0.917624
AVL9	0.132325	0.751267
YLPM1	-0.111416	0.789578
E2F4	0.144618	0.727949
WDR34	0.0330332	0.93821
EIF4G3	-0.182918	0.65957
MRTO4	0.479498	0.247168
PM20D2	0.573517	0.167271
DESI2	0.419836	0.311242
HMGB1P6	0.260567	0.530158
SMARCB1	-0.0337931	0.936631
MTREX	0.231658	0.576543
CDCA5	0.613974	0.138821
TNFRSF10D	0.534911	0.197679
NUP107	0.105854	0.799172
BUD23	0.150426	0.717746
KRR1	0.569104	0.172133
COX5B	-0.0133506	0.976421
SEC62	0.225188	0.587053
PIM3	0.718127	0.0842635
PSMC4	0.524449	0.205748
DNM1L	0.171338	0.679979
EXTL3	-0.0964464	0.82039
TNPO2	-0.0583954	0.889642
ANAPC1	-0.0981716	0.813929
[truncated: 56,736 more rows]

## Sheet: 10 116
gene	logFC	padj
EEF1A1	0.13401	0.743899
MT-CO1	-0.0504119	0.902182
MT-ND4	0.000251773	0.999526
MT-CO2	0.047337	0.908128
MT-RNR2	0.374822	0.36143
MT-CO3	-0.00264921	0.994862
MT-ATP6	-0.0868799	0.832272
MT-ND2	-0.00872703	0.983063
MT-CYB	-0.123919	0.762625
SCD	0.166803	0.684338
MT-ND5	0.124101	0.762286
KRT8	0.118422	0.772926
HSP90AA1	0.371478	0.365815
EEF2	-0.0063995	0.987594
HSP90AB1	0.120703	0.768629
RPS2	0.247998	0.54572
MT-ND3	0.647274	0.116079
ACTG1	0.0596602	0.88441
FAT1	-0.0182489	0.964594
PKM	0.0534572	0.8964
HSPA8	0.222385	0.587994
GAPDH	0.187609	0.647621
RPLP0	0.168322	0.681676
PERP	0.184898	0.653119
MT-ND1	-0.00957235	0.981454
RPL3	0.158173	0.699907
MT-ND4L	0.450596	0.273046
PTMA	0.181549	0.658239
RPL13A	0.288498	0.482264
ENO1	0.145455	0.723062
ACTB	0.0210318	0.959234
MT-RNR1	0.497242	0.226574
RPL4	0.11615	0.777157
RPL8	0.176244	0.667632
PABPC1	0.0445582	0.91357
FASN	-0.0222757	0.956758
AHNAK	-0.0458934	0.91111
RPSA	0.227131	0.58006
FLNA	-0.0885428	0.829571
HNRNPA1	0.0840136	0.837843
AKAP12	0.0415554	0.91936
RPL13	0.118463	0.772868
MT-ND6	0.137862	0.736986
PPIA	0.291924	0.477196
NPM1	0.36728	0.371398
RPS3	0.182432	0.65676
YBX1	0.267632	0.514646
RPL12	0.234674	0.567611
ANXA2	0.232533	0.571213
RPS18	0.360873	0.379744
HNRNPA2B1	0.27705	0.499963
NCL	0.154751	0.706253
YWHAZ	0.20056	0.625229
RPLP1	0.177619	0.665269
RPL41	0.355525	0.38684
HSPD1	0.234598	0.567825
TPT1	0.274978	0.503105
SLC38A2	0.00570108	0.988996
RPL15	0.251938	0.539533
RPL27A	0.239906	0.559094
EIF4G2	0.10545	0.797372
RPL7	0.417315	0.309981
RPS6	0.287438	0.484019
PLEC	-0.128626	0.754238
RPL10	0.141795	0.729812
TMSB10	0.402983	0.327002
KRT18	0.115197	0.779371
RPL7A	0.16403	0.689523
EZR	0.0408899	0.920715
RPS3A	0.275879	0.501743
RPL6	0.225103	0.583586
CANX	0.0890619	0.828366
LDHA	0.343665	0.403217
TUBB	0.0818409	0.842094
RPL5	0.244894	0.550977
HMGA1	0.093003	0.820832
KITLG	0.0625085	0.878973
RACK1	0.0713264	0.862149
HSP90B1	0.239496	0.559931
RPS8	0.210889	0.607563
RPL19	0.328333	0.424209
RPS4X	0.135849	0.740747
FTH1	0.0499671	0.903368
CXCL5	NA	NA
RPS19	0.183859	0.654336
DCBLD2	0.0874272	0.831359
RPS9	0.214715	0.601124
ATP5F1B	0.181889	0.657905
PRKDC	-0.00887905	0.98297
RPL29	0.217597	0.596241
DYNC1H1	-0.0695547	0.865667
ITPRID2	0.0706112	0.863462
HNRNPK	0.170959	0.677297
DDX5	0.0830096	0.839898
EREG	0.144447	0.725097
RPS27A	0.414146	0.313839
CYB5B	0.140348	0.732473
HNRNPU	0.0674868	0.8696
RPL18A	0.108791	0.791088
CALR	0.142862	0.728239
KRT19	0.0346184	0.932981
MYH9	-0.019347	0.962767
RPS16	0.217325	0.596776
RPS11	0.16237	0.692575
HNRNPC	0.277998	0.498643
TMBIM6	0.139215	0.734855
SPTBN1	0.0375858	0.927743
HMGB1	0.433212	0.292265
RPS14	0.207556	0.613335
APP	0.0252529	0.951215
HSPA5	0.11559	0.77862
SRRM2	-0.220332	0.591836
CLTC	0.0645249	0.875294
XRCC6	0.13794	0.737063
SET	0.17852	0.663969
PDP1	0.0862156	0.833695
DHCR24	0.0285716	0.944748
EIF4B	0.00484751	0.990709
EIF5A	0.241168	0.557335
CCND1	-0.0153445	0.970493
RPL37A	0.494594	0.229406
RPS5	0.196989	0.63152
TPI1	0.26113	0.525282
RPS12	0.337209	0.411935
TFRC	0.199176	0.628036
H3F3B	0.203804	0.619776
RPL23	0.320539	0.435356
RAN	0.19657	0.632393
EIF4G1	0.00552096	0.989571
P4HB	0.0993897	0.808915
RPS24	0.353591	0.389644
RPL11	0.367952	0.370782
S100A6	0.260954	0.525287
RPLP2	0.221399	0.590129
SLC7A5	0.0350884	0.932279
RPL31	0.40105	0.329392
CFL1	0.0825116	0.840981
EIF3A	0.0837471	0.83853
RPS20	0.251941	0.539745
UBC	0.408719	0.320234
FDFT1	0.157035	0.702276
YWHAE	0.141191	0.731168
PFN1	0.169772	0.679599
TUBB4B	0.212457	0.605585
RPL14	0.243875	0.552837
SLC25A3	0.139672	0.733937
ILF3	0.0209831	0.959519
HNRNPA3	0.153711	0.708431
RPL32	0.22323	0.586891
CSDE1	0.176995	0.666693
SOX4	-0.0538611	0.895743
FTL	0.221619	0.589742
RPL10A	0.273851	0.505107
GANAB	-0.0629834	0.878386
ACLY	0.0259687	0.949789
EIF4A2	0.0733794	0.858368
TUBA1B	0.128224	0.755387
EEF1A1P5	0.442069	0.282496
LMNA	0.030974	0.940176
RPL18	0.0628908	0.878493
NAP1L1	0.137327	0.73836
TRIM28	0.0576966	0.888511
BSG	0.0668248	0.871073
APLP2	0.124615	0.76198
RPS27	0.650997	0.11433
PSAP	-0.00109651	0.99811
RPL35	0.436328	0.288938
TXNRD1	0.237393	0.563641
ATP1A1	-0.0936578	0.819926
HNRNPH1	-0.068564	0.867715
HSPA9	0.129862	0.752183
PTBP1	0.0668652	0.871007
MKI67	0.215074	0.600881
EPCAM	0.239076	0.561368
HMGCS1	0.202497	0.622198
RPS7	0.30645	0.455968
H2AFZ	0.297182	0.470016
CCT3	0.080684	0.844364
RPL35A	0.243921	0.552879
RPS15	0.189386	0.645078
GNAS	0.120432	0.769516
HUWE1	-0.0227456	0.956123
HDLBP	-0.0144083	0.972361
SERBP1	0.153364	0.709097
ERRFI1	0.0840552	0.837975
XRCC5	0.182035	0.657854
KHSRP	-0.0143387	0.972608
BMP4	-0.0288422	0.944524
IPO7	0.106242	0.796373
RPL24	0.31969	0.436942
SPINT2	0.169728	0.67999
RPS2P5	0.330645	0.421505
LMNB2	0.165635	0.687068
PGK1	0.238572	0.561828
NONO	0.043173	0.916521
RPL27	0.261637	0.524514
RPS25	0.324924	0.429319
ACTN4	-0.0125484	0.97593
CCT7	0.149106	0.716955
PRPF8	0.0113523	0.978302
KPNB1	0.0938201	0.819703
BTF3	0.225877	0.582699
SLC2A1	0.0437729	0.916453
RPL23A	0.184682	0.653154
CCT6A	0.271803	0.508714
PRDX1	0.174991	0.670333
CALM2	0.356527	0.38651
EEF1B2	0.221142	0.590457
DDX3X	0.122459	0.765933
EIF3E	0.389054	0.344126
ATP5F1A	0.154279	0.70748
RPL28	0.0954273	0.816553
CCT4	0.192281	0.640517
SNRNP200	-0.032773	0.93676
2024-09-02	0.121041	0.768522
SLC38A1	0.166005	0.686601
SLC3A2	0.215134	0.601905
YWHAQ	0.218899	0.594542
RPL37	0.667226	0.105746
EIF4H	0.121585	0.767559
ITGB1	0.253716	0.537134
PTGES3	0.205265	0.617722
XPO1	0.101473	0.805424
CTNNB1	0.152966	0.709962
HNRNPM	0.179236	0.663047
ATP2A2	0.0260717	0.949837
CCT2	0.211145	0.607712
TKT	0.0538582	0.895929
RHOA	0.107933	0.7931
CPOX	0.0914763	0.823912
GSTP1	0.150507	0.714535
PGAM1	0.253273	0.538245
PRRC2A	0.00119137	0.998069
HMGCR	0.221294	0.59033
RPL36	0.308087	0.453762
ATF4	0.150659	0.714224
RPL9	0.420319	0.306912
SFPQ	-0.0348345	0.932783
LASP1	0.00350107	0.993725
RPL21	0.473385	0.250162
DDX17	-0.122287	0.766366
RTN4	0.13726	0.738932
GPRC5A	0.0202326	0.961106
TPM4	0.185764	0.651676
TCP1	0.141681	0.730687
G3BP1	0.15449	0.707133
NUCKS1	0.263672	0.5214
ACTR2	0.30354	0.461001
PAICS	0.160863	0.695681
CDH1	0.0421592	0.920963
FLNB	-0.0388181	0.92553
MYOF	-0.108738	0.791547
IPO5	0.0802631	0.845576
TPM3	0.176369	0.668244
SREBF2	-0.0319982	0.938218
SYNCRIP	0.202733	0.622117
MACF1	0.0143589	0.972465
SEC61A1	0.000394225	0.999751
CAPRIN1	0.064553	0.875448
FUS	-0.201385	0.624602
UBA52	0.151484	0.71256
MCM7	0.0890192	0.828844
PLXNB2	-0.0237937	0.954269
UBA1	-0.0802502	0.845486
DDB1	0.0561939	0.891649
HNRNPF	0.173228	0.673785
RPS13	0.48252	0.241284
SRSF3	0.215704	0.60006
NORAD	0.106641	0.795573
PTPRF	-0.123247	0.764716
HDGF	0.0956801	0.816314
SPTAN1	-0.0489535	0.906586
CCT5	0.179041	0.663491
BZW1	0.244358	0.552564
PARP1	0.0414536	0.920077
UBB	0.182324	0.657547
UBR4	-0.124042	0.763348
RPL30	0.356769	0.385769
STMN1	0.261863	0.524224
RPL34	0.570422	0.166288
STIP1	0.120525	0.769735
MPRIP	-0.0467485	0.90991
CHPF	0.112579	0.784296
TMEM123	0.273266	0.506765
ADAR	-0.00521883	0.990255
HNRNPAB	0.105109	0.798842
NOLC1	0.065976	0.872812
GLG1	0.00995097	0.980943
SLC16A1	0.0917025	0.824464
SON	0.0317462	0.938852
MSMO1	0.278168	0.498858
PDIA3	0.102979	0.802706
PHLDA1	0.000864837	0.99861
AP2B1	0.040791	0.921399
SLC25A6	0.0492366	0.90501
SF3B1	0.0730529	0.859092
CTNNA1	0.119842	0.77092
RPS26	0.0482327	0.906904
TOP2A	0.357461	0.38583
VCP	0.0952502	0.817436
EIF1	0.162406	0.693137
CD44	-0.0677582	0.869151
ODC1	0.185334	0.652418
CNBP	0.249198	0.544688
MT2A	0.760483	0.0663723
HMGB2	0.472473	0.251308
GNB1	0.114144	0.781547
HSPH1	0.13345	0.745932
RPL39	0.296439	0.471041
MLEC	0.0337325	0.934955
ILF2	0.195446	0.63476
H1F0	0.276993	0.500397
SUPT16H	0.115908	0.778356
CD46	0.0553249	0.893557
ACACA	-0.131611	0.748983
GPI	0.0219736	0.957885
CCT8	0.298738	0.46788
POLR2A	-0.00308006	0.99445
CBX3	0.354156	0.389547
ITGA3	-0.0209215	0.95979
SAT1	-0.0303219	0.9414
ANXA1	0.317536	0.440051
CD9	0.172512	0.675183
RHOBTB3	-0.0319793	0.93881
ST13	0.0943712	0.818734
STT3B	0.207961	0.613824
DDX21	0.117408	0.775698
RPN1	0.233225	0.571057
HMGN1	0.213042	0.604685
MRFAP1	0.156842	0.703254
ASPH	0.204215	0.619765
DHCR7	0.0770961	0.851638
SLC25A5	0.149701	0.716126
OAZ1	0.0930154	0.821487
ANKRD11	-0.0202416	0.961162
TNPO1	0.127338	0.757388
DSG2	0.114828	0.780449
CAV1	-0.0051876	0.990163
IQGAP1	0.0871707	0.832471
DHX9	0.1951	0.635411
RAD23B	0.166784	0.685357
KPNA2	0.248826	0.545447
MCM4	0.121019	0.769191
MAP4	-0.0830918	0.840195
GCN1	-0.0928105	0.821805
PTTG1IP	0.09742	0.813426
YWHAG	0.135786	0.741495
AGRN	-0.177852	0.667302
PRRC2C	0.0402315	0.922468
RAD21	0.264508	0.520206
TMSB4X	0.199771	0.627986
LDLR	0.070736	0.863922
DSP	-0.0566077	0.890882
LRPPRC	0.159581	0.698286
CLIC1	0.273094	0.507212
DNMT1	0.0458743	0.911743
EWSR1	0.0171099	0.967278
PRRC2B	-0.0345371	0.933589
MYL12B	0.339602	0.409375
EIF3B	-0.0538044	0.896307
MYL6	0.315086	0.444282
PGD	0.0416639	0.919747
ITGB4	-0.0582421	0.887677
WDR1	0.00677531	0.987448
PTPN11	0.178091	0.665237
VCL	0.00760333	0.986003
SLC1A5	-0.104762	0.800026
ST14	0.00795761	0.985487
LARP1	-0.0946681	0.818518
RPL38	0.626895	0.128678
ARF1	0.121747	0.767574
DDOST	0.0562614	0.891547
MET	0.103376	0.801625
PDIA4	0.0321115	0.938293
KMT2D	-0.0302046	0.941903
IMPDH2	0.0803668	0.845271
NACA	0.172079	0.675803
CBX5	0.0674981	0.869995
AP2M1	0.115127	0.780036
CDCP1	0.0290669	0.944019
DIAPH1	-0.0427568	0.917992
RPS21	0.577674	0.161319
HMGN2	0.316433	0.442502
SUMO2	0.209086	0.611303
HSPB1	0.138879	0.735976
UBE2D3	0.144153	0.726351
AHCY	0.084169	0.838139
TUBA1C	0.0771117	0.851851
SMG1	-0.0949249	0.81791
IARS	0.0311962	0.940071
ADAM9	0.287931	0.484826
GHITM	0.316731	0.44231
ANXA5	0.13878	0.736531
ZFP36L1	-0.271906	0.50881
DAG1	0.0613513	0.881846
2024-09-09	-0.0717519	0.861946
DDR1	-0.051869	0.899995
LAMA5	-0.354841	0.389
DNAJA1	0.296861	0.470781
SLC12A2	0.102267	0.805217
YWHAB	0.110339	0.78896
CNOT1	0.04654	0.910344
DHX15	0.0919416	0.823544
PSMD2	0.189327	0.645584
RPS23	0.155629	0.705298
LGALS3BP	-0.0820848	0.842075
TOP1	0.131906	0.748689
SSRP1	0.0823911	0.841769
CTNND1	-0.0804984	0.845228
JUP	-0.004676	0.991456
G3BP2	0.170169	0.679344
PEBP1	0.104031	0.800624
TARS	0.271798	0.509355
LAPTM4B	0.219578	0.593263
QSOX1	-0.00733617	0.986908
BRD2	-0.00531943	0.990208
NQO1	0.27647	0.502022
C1QBP	0.191099	0.642487
CALM1	0.273736	0.506933
IGF2R	-0.127978	0.756755
TMED2	0.225502	0.58407
DYNLL2	0.0915105	0.824275
DUSP6	0.0235205	0.954766
TAF15	0.0433101	0.916596
PRKCSH	-0.0134045	0.974645
DST	0.160775	0.695844
RPN2	0.110731	0.788345
HSPA4	0.157412	0.702405
CD151	0.053097	0.898274
PCNA	0.287012	0.486133
INSIG1	0.217832	0.596591
LRRC75A-AS1	0.0788462	0.848207
EPRS	0.157346	0.702893
ACIN1	-0.14172	0.730944
NUP210	-0.0287168	0.94513
FAM129B	0.038428	0.926235
FAU	0.274261	0.505385
HNRNPA0	0.0742998	0.857153
RPL9P9	0.108433	0.792525
NSD2	0.0677408	0.869832
RRBP1	-0.0233835	0.955395
PAPOLA	0.178006	0.66556
GDF15	0.237053	0.565799
FLII	0.0293397	0.944004
CHCHD2	0.226702	0.582117
RPS29	0.859165	0.0379768
TUFM	0.178809	0.664238
ABLIM1	-0.0540075	0.895811
PRKAR1A	0.205863	0.616911
THRAP3	0.121244	0.768541
LSS	-0.0102997	0.9805
CD63	0.144504	0.726253
SOD1	0.353897	0.390133
CLIC4	0.152392	0.711714
MYO1C	0.0323517	0.937994
RCC2	-0.0657149	0.873499
NAA50	0.0902304	0.826961
TXN	0.471612	0.25281
HNRNPUL1	0.00304904	0.994724
SFN	0.198352	0.631179
COX4I1	0.178712	0.664278
CALM3	0.0603079	0.883865
UHMK1	0.115583	0.779034
ITM2C	0.0574486	0.889589
PHB2	0.152568	0.710996
HLA-C	0.172732	0.675163
AREG	-0.0122009	0.976768
RSL1D1	0.132359	0.748084
PRDX3	0.302221	0.462938
U2AF2	0.10943	0.790808
VDAC1	0.11282	0.784507
TNRC18	-0.0606759	0.883263
USP22	0.00255122	0.995554
PSMA7	0.269247	0.513632
FAM3C	0.326803	0.427066
ETF1	0.075472	0.855156
EPS8L2	-0.0355898	0.932788
H2AFY	-0.0274792	0.947622
CSE1L	0.14987	0.716305
CAPN1	0.0841667	0.838621
SF1	-0.124354	0.762934
KIF5B	0.219203	0.594676
RN7SL2	0.618498	0.133834
CYCS	0.443014	0.282703
HNRNPD	0.0522919	0.899257
HNRNPDL	0.0651587	0.874783
MCFD2	0.217579	0.599054
AGO2	-0.011718	0.97777
RBMX	0.0776295	0.850813
CKAP5	0.105454	0.798158
NFAT5	-0.242085	0.556735
PABPC4	-0.00372857	0.99336
PRMT1	0.0603534	0.883774
SMARCC1	-0.0413297	0.920432
CALU	0.148544	0.718878
EIF2S3	0.082952	0.840656
ARL6IP1	0.387393	0.347226
MAT2A	-0.157454	0.702621
TRIP12	0.0817077	0.843174
TEAD1	-0.0466869	0.910507
S100A10	0.26163	0.528171
DDX6	0.150482	0.714771
TM9SF3	0.159888	0.698715
IDI1	0.412442	0.316645
SURF4	0.16144	0.695426
SDCBP	0.262838	0.523974
NOP56	-0.0777403	0.85075
TMED10	0.171028	0.67798
TRIB1	-0.0349749	0.932456
MTHFD2	0.192712	0.639882
PDIA6	0.142801	0.729744
CLDN4	0.055603	0.893048
GLO1	0.295643	0.472914
CAPN2	0.0458662	0.911733
MTND2P28	0.211812	0.607254
ITGA6	0.123721	0.764869
MAVS	-0.109952	0.789505
BAZ1B	0.0678665	0.869548
SOX9	-0.0665464	0.872388
SQSTM1	0.117157	0.776482
PRDX6	0.189078	0.646406
YBX3	0.068574	0.868063
ARHGAP29	0.0976536	0.812519
EEF1A2	-0.108914	0.79133
ARHGEF12	0.0226166	0.95674
KHDRBS1	0.105214	0.798621
EPHA2	-0.0347759	0.933457
CD81	-0.0135533	0.974595
OGT	-0.273841	0.506194
NFE2L1	-0.0137308	0.973998
IRS1	-0.0119149	0.977359
MORF4L2	0.204202	0.620124
TMPO	0.124189	0.763363
MTATP6P1	0.750393	0.0698478
MCL1	0.133493	0.746147
SLC16A3	0.165389	0.687979
B4GALT5	-0.0398097	0.923197
2024-09-11	0.130907	0.751387
ITPR3	-0.0743908	0.85713
FKBP1A	0.127138	0.757644
ARF4	0.189908	0.645649
PSAT1	0.244588	0.554321
TLN1	0.0030771	0.994741
SLC39A14	0.112554	0.785639
SREBF1	-0.0162395	0.969019
PPP1CC	0.233105	0.571281
ARPP19	0.112931	0.784101
APEX1	0.130007	0.752304
AP3D1	-0.044587	0.914429
DNAJB1	0.166742	0.686053
SRSF6	0.0213174	0.959161
NAP1L4	0.151728	0.713307
RPS28P7	0.287408	0.48497
PPP2R1A	-0.039155	0.924807
ATP2C1	0.0792107	0.848764
RAB7A	0.141959	0.7306
RRM1	0.28719	0.486948
TFDP1	0.149495	0.717195
COPA	0.0168187	0.967983
TK1	0.148036	0.719764
TSC22D1	0.114321	0.781223
HYOU1	-0.0182735	0.96541
ZDHHC20	0.123135	0.765104
RANGAP1	0.0447046	0.914319
MAL2	0.145939	0.723472
CTTN	-0.13776	0.738894
MORF4L1	0.297904	0.469479
MTPN	0.167552	0.68428
H3F3A	0.0717269	0.86216
ABCC2	-0.476197	0.247481
CTSB	0.00324841	0.994473
CDC37	0.026511	0.949297
CD164	0.190882	0.643548
GDI2	0.184645	0.654478
SPINT1	-0.00278296	0.996237
YME1L1	0.11535	0.779908
NASP	0.136936	0.739982
SRP9	0.351545	0.393817
GART	0.0117787	0.977845
RAC1	0.122439	0.76667
TRRAP	-0.0441934	0.915207
MCM3	0.0424109	0.918531
DEK	0.388237	0.346963
BAZ2A	-0.0276524	0.947035
NT5E	0.0242078	0.957263
MYL12A	0.16148	0.695692
CAVIN1	0.0966941	0.815301
FSCN1	0.0120767	0.977015
RBM39	0.068651	0.868129
HNRNPR	0.184168	0.654843
EIF3H	0.139825	0.734238
DSTN	0.192669	0.639933
RPL7L1	0.124809	0.762334
PRDX5	0.228795	0.579111
ANP32A	0.142711	0.729404
YAP1	-0.0359017	0.931174
SNRNP70	-0.0697276	0.866162
CNN2	0.0697207	0.866771
PHLDB2	-0.00513445	0.990455
COX7C	0.308563	0.453939
STT3A	0.0884345	0.830627
CLSTN1	0.0190962	0.963667
CLU	-0.0447841	0.914764
MYC	0.00180025	0.996969
NUP50	0.0736055	0.859435
KIF1C	-0.0678437	0.869744
ACTR3	0.258722	0.530374
SMC1A	0.0910147	0.825919
PDS5A	0.102457	0.804048
2024-03-06	-0.0807612	0.844943
SHMT2	0.0925461	0.822809
KTN1	0.149585	0.717557
ATP1B3	0.0620159	0.881172
HLA-A	-0.000715095	0.999559
FKBP4	0.0130134	0.975354
ZNF664	0.0763296	0.853424
GSPT1	0.0225287	0.957323
BAG6	-0.0734027	0.859077
NEAT1	-0.779016	0.0600667
KIAA0100	-0.071901	0.861942
SLC20A1	-0.0539906	0.89645
SF3B3	-0.0664497	0.872427
ARCN1	0.211562	0.608019
ANP32B	0.169604	0.68103
PSMA4	0.410433	0.319496
FAM120A	-0.0369148	0.929412
PIEZO1	-0.0644535	0.876355
MSI2	-0.0473249	0.908901
CRIM1	-0.0853421	0.840227
IDH1	0.244864	0.552426
ARF3	-0.0524493	0.899322
RANBP2	0.0159983	0.96973
ITGB5	0.0783042	0.850437
CDV3	0.118341	0.774462
TAX1BP1	0.326409	0.431054
NCKAP1	0.197899	0.631486
EIF3L	0.0369339	0.928939
PHGDH	0.147679	0.720982
ATAD2	0.250126	0.544103
MOB1A	0.168738	0.682154
LSR	0.0669471	0.871463
RPL22L1	0.44343	0.281963
F2RL1	0.248033	0.547251
ARPC2	0.209113	0.612311
MTAP	-0.0497216	0.904114
TNFRSF10B	0.0112294	0.978926
HERC2	-0.0901768	0.827293
LMAN1	0.225721	0.585185
IER3	0.0276157	0.946925
NUFIP2	0.0954523	0.817363
HECTD1	0.0232935	0.955552
ID1	0.104341	0.799934
SRSF11	-0.0272549	0.947872
MLF2	0.0901733	0.827098
KDM1A	0.031026	0.940632
RRM2	0.293811	0.477364
SSR3	0.1976	0.632075
TCOF1	0.0742155	0.858295
SLC7A1	-0.0530575	0.898561
ERP29	0.128784	0.755157
SF3B2	-0.0212716	0.959371
CORO1C	0.0278074	0.947166
EIF5	0.0268783	0.948695
HDAC1	0.0859853	0.834921
TOMM20	0.222327	0.58936
NACC1	0.0643624	0.876256
BIRC6	0.00508659	0.991109
OLA1	0.24406	0.553841
ACTN1	-0.00734928	0.986516
TRAM1	0.245519	0.551271
SRP14	0.262184	0.52463
UBE2H	0.0400795	0.92278
PTMS	-0.00998808	0.981045
LRRC59	0.0497678	0.904486
UBR5	-0.061678	0.881341
CELF1	0.00904002	0.983151
HNRNPL	-0.00971372	0.981933
DCAF7	0.0273267	0.94755
VARS	-0.117417	0.776147
OGA	0.0614597	0.88178
SQLE	0.144713	0.726228
NUP98	-0.00257382	0.996011
FAM83H	-0.135136	0.74369
MLLT6	-0.113127	0.784061
PPM1G	0.0593649	0.886219
STARD7	0.0327724	0.937221
LGALS1	0.290268	0.480503
SAE1	0.224657	0.585566
CBX6	0.0402706	0.922648
ITGAV	0.0250944	0.952915
COLGALT1	0.101716	0.805909
YARS	0.118046	0.775744
TM9SF2	0.150849	0.714993
BUB3	0.215664	0.600876
UBE2S	0.3866	0.348713
MVD	0.152095	0.711917
TALDO1	0.0872985	0.833418
TRA2B	0.110122	0.789762
PRSS23	-0.284939	0.528732
B2M	0.419507	0.308461
ACSL5	-0.160309	0.697217
NPLOC4	0.0307534	0.941023
ARHGAP35	-0.0129968	0.975712
SPEN	-0.0500693	0.903802
MGAT5	-0.00186902	0.998223
PPA1	0.202339	0.623783
FDPS	0.102355	0.804257
BCLAF1	0.222188	0.589879
CAND1	0.0747	0.856845
SLC25A39	0.0712068	0.863193
EIF4A3	0.197919	0.631825
PAM	-0.0245036	0.952888
TPX2	0.173065	0.67475
TBC1D9B	-0.0372696	0.92864
PRPF40A	0.263142	0.523196
PTP4A2	0.145224	0.724716
WDR82	0.126191	0.759629
HDAC2	0.158276	0.700995
MTDH	0.0988662	0.810697
CENPF	0.374722	0.36359
EIF5B	0.313706	0.44705
NUDT21	0.1921	0.641288
CAPZA1	0.318197	0.44055
LUC7L3	-0.110553	0.788744
PSMD3	0.191715	0.642646
EIF3D	0.0473009	0.909056
HIF1A	0.113729	0.782994
FXR1	0.21108	0.608433
PALLD	0.0371158	0.928452
MDH1	0.275334	0.504367
SUPT6H	-0.00744709	0.986459
ACSL3	0.204062	0.620444
RCC1	0.0949351	0.81862
TGOLN2	0.00970865	0.982396
GPX4	0.198664	0.630276
CSNK2A1	0.115649	0.779172
MDN1	-0.124509	0.762818
ADAM10	0.179715	0.66305
EIF4EBP2	-0.0245514	0.953328
FKBP8	0.0720644	0.86153
MAP4K4	0.0978065	0.812766
SLC39A6	0.206656	0.616369
PFKP	0.0557418	0.893108
PSMD1	0.222348	0.590132
SCRIB	-0.00979704	0.981801
CNN3	0.148433	0.719049
ENC1	0.0808285	0.846679
MYO10	-0.106265	0.797151
SRSF10	-0.00558896	0.990019
NARS	0.20952	0.611865
HP1BP3	0.166193	0.686766
GNB2	0.0845427	0.838273
SLC4A2	-0.0633122	0.878727
DDX42	-0.093619	0.820768
EIF3I	0.208256	0.613828
PSMB1	0.350694	0.395343
JPT1	0.177409	0.666981
NCAPD2	0.13371	0.746144
PA2G4	0.0373923	0.928408
PSMB4	0.12168	0.768507
PLEKHB2	0.134613	0.744666
LAMP1	0.0749179	0.856284
SBF1	-0.0176492	0.966748
XRN2	0.0320756	0.938533
CAD	-0.118118	0.774975
NOP53	0.148847	0.717883
RBBP4	-0.0232022	0.955609
S100A4	0.0305087	0.941224
MARS	0.0285759	0.945817
UBQLN1	0.0816916	0.843416
MARCKSL1	0.0722968	0.861367
PTBP3	0.185667	0.653057
KDELR1	0.0397665	0.923866
CBX1	0.181189	0.66014
COPB2	0.196555	0.63387
SERINC5	-0.0754718	0.856099
PRDX2	-0.0662575	0.873393
UBAP2L	-0.0542287	0.896107
FAM168B	0.0399673	0.92335
PXN	-0.0590841	0.886722
CYFIP1	-0.0338749	0.935233
ABCE1	0.228451	0.579869
LLGL2	-0.0579925	0.888674
TCF3	-0.0032039	0.994549
RANBP1	0.266265	0.519176
HACD3	0.158377	0.701406
TBL1XR1	-0.0773521	0.851623
RPL22	0.0742496	0.85726
ANLN	0.343222	0.405968
PDCD11	-0.0110341	0.979309
CAPNS1	0.171958	0.676953
UQCRH	0.347537	0.399129
TPD52L2	0.147352	0.721194
SMARCA4	-0.151185	0.714954
CCNB1	0.376041	0.362183
UQCRB	0.444152	0.281432
WDR6	-0.127594	0.757426
SRSF7	0.0409394	0.921825
HADHA	0.00167577	0.997636
LBR	0.242082	0.557582
RPS15A	0.149373	0.717002
SMARCA5	0.200789	0.626551
MAPRE1	0.247915	0.548089
GRN	-0.0394037	0.924519
PCSK9	0.0324619	0.937486
HMGA2	-0.133111	0.746612
SUPT5H	-0.0628441	0.879742
WNK1	0.0813556	0.844293
RAB10	0.149236	0.717758
EEF1D	-0.168741	0.682868
RAB1A	0.250586	0.544216
ATP5MC3	0.293837	0.47639
C6orf62	0.0535432	0.897355
MAPK1	0.111395	0.787496
SCRN1	0.0795814	0.847501
MAN1A1	0.035682	0.931448
EIF2AK1	-0.00696763	0.987333
ACADVL	0.0692023	0.867558
DNM2	-0.0753212	0.855769
ROCK2	0.219918	0.594535
SNRPB	0.146586	0.722796
BCAP31	0.0549807	0.894788
ATP13A3	0.0806028	0.845353
OAT	0.189853	0.645239
SMURF2	0.0980645	0.81187
CS	-0.0477133	0.908764
WAC	0.158494	0.701017
NOC2L	-0.0220961	0.958113
CCDC47	0.135659	0.74248
CCNI	0.11169	0.786808
TRIM25	-0.0510221	0.902057
SERF2	0.0791386	0.848229
C11orf58	0.267057	0.517565
CMTM6	0.170958	0.67895
DAZAP1	-0.0367284	0.930134
MBTPS1	0.00423352	0.992444
RNF213	-0.221519	0.591856
MYO1B	0.148188	0.720194
ZFAND5	0.108899	0.792043
GARS	0.00454546	0.99236
AZIN1	0.0853349	0.836382
GTF3C1	0.00177867	0.997532
DDX46	0.252579	0.540371
QARS	-0.0401033	0.923101
TOR1AIP2	0.154267	0.708808
EGFR	-0.0962794	0.81639
ENSA	0.371053	0.368998
UQCRC1	0.145164	0.72514
HINT1	0.351312	0.394588
ERH	0.150886	0.71464
MTCH1	-0.00912087	0.983195
RNPS1	0.0378325	0.927611
TNS4	-0.207908	0.617256
UPF1	0.124565	0.763412
CYBA	0.049311	0.906007
GRSF1	0.0665936	0.872237
HSBP1	0.311948	0.449134
TINAGL1	0.0409145	0.922748
AARS	0.0456057	0.912534
NCOA4	0.146601	0.72253
PHC2	0.122106	0.767307
TACC1	0.0657772	0.875289
SFXN1	0.0601496	0.884948
UBE3C	0.0364705	0.930216
INTS1	-0.0275367	0.947802
PARP4	0.165694	0.688017
CDKN1A	0.0773067	0.851342
AK2	0.203286	0.622376
SETD7	0.18622	0.652164
SSR1	0.0749861	0.856372
NUDC	0.0931206	0.822001
PUF60	0.0887734	0.830041
TAOK1	0.0410334	0.92128
PARK7	0.21802	0.597364
S100A16	0.072925	0.860293
LRP10	0.1206	0.771182
NAMPT	0.336918	0.415962
CLDND1	0.106557	0.796389
POLR1A	-0.000786765	0.999464
SND1	-0.131155	0.751077
ARID1A	-0.0956576	0.817269
CPNE3	0.141229	0.732027
MDH2	-0.0111942	0.979223
OLR1	NA	NA
IRAK1	0.184225	0.656361
PAK2	-0.0208507	0.960575
UHRF1	0.070543	0.865031
PSMD13	0.16865	0.683857
FRAS1	-0.285404	0.489981
UBE2Z	-0.000266041	1
DDX24	-0.0267195	0.949178
H2AFX	0.135696	0.742847
GRB2	0.154327	0.708244
FAM208B	0.0429861	0.917914
VEGFA	0.0542929	0.897216
RBFOX2	-0.100384	0.807963
NOTCH2	-0.0673375	0.871437
PDLIM5	-0.00431043	0.992563
JAG1	-0.100647	0.808324
HCFC1	0.0244796	0.953721
PLOD1	0.0544182	0.895606
AHSA1	0.227439	0.581895
ANKRD17	-0.0497689	0.904642
EMC10	-0.0638524	0.877987
TOMM40	0.169271	0.682718
AMD1	0.134991	0.74424
TMEM30A	0.248806	0.547033
NUP58	0.247263	0.549685
GOLM1	0.122689	0.766586
PDXK	-0.0096354	0.982548
MYO6	-0.0544339	0.895759
LSM4	0.195039	0.636595
SNRPD2	0.234723	0.56922
GAS5	0.0632541	0.878567
AXIN2	-0.0140796	0.974596
SEC16A	0.0554056	0.894472
KARS	0.126429	0.759872
BMS1	0.154524	0.708494
PAFAH1B2	0.129486	0.75372
ARF6	0.169747	0.680949
PHB	0.0542446	0.895918
CCNG1	0.1961	0.634478
COTL1	0.181908	0.659957
PDAP1	0.0434168	0.916972
CDC42BPA	0.0846858	0.837872
PTPA	0.102551	0.803985
MCMBP	0.153911	0.709195
ATP2B1	0.0933406	0.822778
PLXNA1	-0.0864347	0.835152
RHOB	0.148796	0.720248
RTN3	0.144713	0.726178
SRSF2	0.0878975	0.831911
PPP1CB	0.202193	0.624211
INF2	-0.216303	0.602327
SRRT	0.0215452	0.959325
POLD2	0.151787	0.713492
PCBP1	-0.0220566	0.958741
USP9X	0.0406661	0.922392
SLC39A7	0.12245	0.767196
TTLL12	-0.158951	0.700813
SERPINH1	0.143186	0.729338
NR2F2	0.206525	0.621457
NRDC	0.0358086	0.931452
PCYOX1	0.121453	0.7697
SUN1	-0.0737511	0.85855
SKP1	0.177486	0.667366
VDAC2	0.133689	0.746479
PSMD11	0.207675	0.615248
SETD5	-0.103521	0.80229
LAPTM4A	0.173885	0.673789
SDC4	0.0809681	0.846112
STRAP	0.184792	0.654937
TMEM33	0.166127	0.68802
RBM25	0.134247	0.745474
CACYBP	0.304782	0.460882
ZNF207	-0.0665427	0.872523
POLR2B	0.130645	0.751504
PDCD6IP	0.088661	0.830448
KDELR2	0.166258	0.687924
H2AFV	0.203057	0.623098
PRNP	0.206482	0.617183
NTSR1	-0.0330668	0.936354
NCLN	0.0829802	0.841565
PNN	-0.0256348	0.951411
ERO1A	0.239164	0.563497
CAP1	0.211402	0.609025
MT1E	0.61976	0.135086
DYNC1LI2	-0.154909	0.708004
GOT2	-0.0729765	0.860703
GPC1	0.0578866	0.889399
PKN1	0.0307078	0.941199
PSMB2	0.162198	0.694991
FAR1	0.178502	0.666417
SAFB	0.00695756	0.987379
ATXN2L	-0.0968083	0.815547
KMT2A	-0.0882807	0.831392
CLCN3	-0.0315173	0.94008
RPA1	0.104547	0.800516
LONP1	0.00940605	0.983013
ITGA2	0.242483	0.557048
PUM2	0.114576	0.781434
GFPT1	-0.0320757	0.939487
CEP170B	-0.172294	0.67739
SRPK1	0.0111213	0.979479
DDX1	0.265767	0.519815
MCM6	0.091514	0.825366
SCARB2	0.0942929	0.820726
ADIPOR2	0.0873574	0.832831
U2SURP	0.0598098	0.885501
EIF3M	0.210377	0.610562
EIF3F	0.103368	0.80294
METAP2	0.29278	0.478217
ECT2	0.342511	0.40757
GNL3	0.29943	0.467874
ATP11A	-0.111192	0.787717
SNX5	0.0900251	0.827926
PPP3CA	0.025872	0.950379
PCBP2	-0.0880268	0.83179
OSBPL8	0.0875554	0.832079
PSME3	0.0841171	0.839286
SRRM1	-0.071949	0.862342
LMNB1	0.158457	0.701429
ESYT1	-0.0541211	0.897406
MTUS1	0.102438	0.804231
DUSP5	-0.020355	0.961429
TES	0.130695	0.75159
ACAT2	0.260398	0.528284
CTBP2	-0.00291043	0.995605
USP7	0.0189486	0.964233
CTDSP2	0.00663995	0.988078
SELENOI	0.126273	0.759955
ABHD10	0.201007	0.625499
LAMB1	0.0098613	0.983309
MED13	-0.010589	0.98028
MFN2	0.0451044	0.914
PSMB5	0.106784	0.796371
SRSF9	0.0408619	0.921992
CYC1	0.182987	0.657553
PPP1R14B	0.104942	0.799877
TTC3	-0.0456458	0.912647
RBBP7	0.188015	0.649158
TUBA1A	0.146871	0.721372
ANXA11	0.072564	0.861279
DKC1	0.134985	0.744127
ERGIC3	0.0507129	0.902887
NSUN2	-0.104388	0.801344
ATP5PB	0.377421	0.360549
KIF1B	-0.0183213	0.965852
EIF1AX	0.189356	0.646833
UGGT1	-0.0427594	0.918518
CMTM4	-0.00354647	0.994124
IARS2	0.068261	0.869359
SP1	0.00634717	0.98848
SSH1	-0.060113	0.884356
PFKL	0.0751213	0.856438
AES	-0.00859404	0.984254
STAU1	0.0201769	0.961938
USP34	-0.0190972	0.963878
HNRNPH3	0.162467	0.694443
POLR2E	0.135522	0.743463
SPCS3	0.151697	0.713453
PCNT	-0.0578221	0.889938
CLUH	-0.0226966	0.957079
GNAI2	0.0366319	0.929823
PTGFRN	0.0697412	0.866817
GLUD1	0.173918	0.673824
CSNK1A1	0.143576	0.728427
CRKL	0.102891	0.803509
AHCYL1	0.021694	0.959256
SRSF5	0.0315262	0.940128
PPP2CA	0.212232	0.607528
PGRMC1	0.242351	0.557364
XPO6	0.0608126	0.883778
ESYT2	0.138533	0.737371
FBL	0.0626015	0.879986
SRP72	0.314359	0.446251
TWF1	0.333382	0.419618
SYNGR2	-0.0721962	0.862026
NPEPPS	-0.00106694	0.998784
SZRD1	0.078932	0.848918
RALY	0.0806891	0.845892
MTHFD1	-0.134163	0.745984
MBNL1	0.0973361	0.814001
PSMB7	0.115463	0.780291
SERINC1	0.143514	0.728955
ADD1	-0.0115663	0.978639
LRBA	-0.0665767	0.872264
PTK7	-0.0582026	0.888232
CSNK1D	-0.0485911	0.907075
DNAJC10	0.0787964	0.84965
XPOT	0.143201	0.729225
SARS	0.0697754	0.866893
SPTLC2	-0.00251358	0.996348
YWHAH	0.0945102	0.819984
SLC25A37	-0.0459135	0.912892
MGAT4B	0.01634	0.96959
SLC6A6	-0.164323	0.69193
C1orf43	0.197956	0.631424
NUMA1	-0.0974578	0.81389
TJP1	0.0561055	0.892923
COPB1	0.207636	0.615203
PSIP1	0.233201	0.572493
NMT1	-0.000936151	0.999252
ARGLU1	-0.0486179	0.907179
VPS35	0.188806	0.647284
ABCC1	-0.0703229	0.865263
ZFR	0.1711	0.678747
CDH3	-0.0464403	0.910874
ZNF638	0.211443	0.608979
OAS3	0.125358	0.764406
CDC20	0.174578	0.673181
APMAP	0.138443	0.738189
UBE2K	0.150877	0.714885
GLUL	0.120082	0.770917
CHD3	-0.083292	0.841332
ABCF1	-0.00982544	0.982723
SETX	0.0241865	0.954249
DYNLL1	0.234942	0.570441
TRIOBP	0.110341	0.789264
DDX23	0.103692	0.802637
ICMT	0.190366	0.645472
DBI	0.344227	0.404178
NCOR2	-0.0338267	0.935738
GNAI3	0.226874	0.582993
BCL2L1	-0.080391	0.846138
LCOR	0.119066	0.773659
GLS	0.147871	0.7213
CDC42BPB	0.00385449	0.993547
RAB11A	0.155313	0.706967
AC008038.1	-0.0538117	0.896589
PYCR1	0.0336588	0.935637
SLC38A10	-0.0888002	0.830255
CPSF1	-0.137517	0.739204
CKB	0.0246949	0.952638
SRP68	0.0912048	0.825585
CCNL2	-0.378609	0.35935
DDX18	0.286989	0.487528
TRIR	0.103581	0.802553
JPT2	0.0644706	0.876744
SINHCAF	0.138224	0.737744
SLC25A1	0.0726435	0.861116
SEC11A	0.17382	0.673892
PPL	0.0175444	0.96758
LGALS3	0.257109	0.535916
TPR	0.204441	0.620086
LSM14A	0.247892	0.548484
POLE	-0.218295	0.597237
NPC2	0.0112564	0.979426
PUM1	0.0280919	0.946636
MTA2	-0.00213951	0.997245
ALYREF	0.202662	0.623909
SLC5A3	-0.265262	0.52136
GSE1	0.0453165	0.913785
UBXN4	0.0295891	0.943789
WASF2	0.130086	0.752941
BIRC5	0.272033	0.510026
DUSP4	0.0271533	0.9479
LAMB2	-0.225024	0.586632
FEN1	0.164082	0.691609
MCM5	-0.0136932	0.974569
PPFIBP1	0.00666291	0.988089
NSD1	0.0781355	0.850361
EIF2S2	0.294252	0.476946
KDM3B	-0.0427973	0.918103
ZNF24	0.302197	0.463908
TARDBP	0.0603975	0.884675
TGFBI	NA	NA
SDF4	0.00445506	0.992474
ZNF146	0.351928	0.393583
EDF1	0.231986	0.575363
OIP5-AS1	0.0564478	0.891753
PPP1R15B	0.127874	0.757251
SYMPK	-0.0634688	0.87863
APEH	-0.057864	0.889164
MCM2	0.022214	0.958357
TMEM245	0.108771	0.793115
TMEM59	0.332982	0.420899
DAZAP2	0.054279	0.895989
UQCRC2	0.151298	0.714401
RSL24D1	0.391001	0.343605
PANK3	0.126679	0.759306
AP3S1	0.269264	0.513478
ARHGAP32	-0.08709	0.836463
CCAR1	0.159519	0.699779
MSH2	0.269733	0.515615
SEL1L3	-0.0201224	0.962773
GSR	0.161	0.696809
SGPL1	-0.0126991	0.976625
AP1S1	0.241583	0.560294
TGIF1	-0.0089113	0.983495
GPX1	0.219043	0.59564
AJUBA	-0.057779	0.892126
ANP32E	0.263332	0.52331
IFITM3	0.0852551	0.837348
PPIB	0.221442	0.592591
TMOD3	0.049356	0.905457
UBE2N	0.17812	0.666527
PODXL	-0.140873	0.73387
API5	0.104868	0.800167
SERINC3	0.137698	0.739457
FAM91A1	0.131923	0.749641
PPP6R3	0.101487	0.80648
TSN	0.263241	0.524502
LRP5	-0.0144621	0.973276
YY1	0.0570425	0.890842
FOXK2	0.0996692	0.809517
RCN1	0.0215307	0.959392
HM13	-0.0803252	0.846517
CSNK1G2	-0.0089412	0.983674
TIAL1	-0.0529359	0.898749
CDC27	0.237248	0.565428
ALDH18A1	-0.104094	0.802042
VAT1	-0.0602884	0.884109
MRPL3	0.387108	0.348782
HACD2	0.233437	0.57331
CACUL1	0.109273	0.791639
AP1G1	-0.0139904	0.974003
MALAT1	-0.678906	0.100849
SLC44A1	0.0844394	0.839035
RCN2	0.162918	0.693597
EPB41L2	0.145548	0.726214
ADAM15	0.0495176	0.906067
SUB1	0.436782	0.290605
CHD2	0.129742	0.753651
ACTR1A	0.0965954	0.815549
LMAN2	0.170508	0.680605
AFF4	0.0164576	0.969496
GTF2F1	0.0314468	0.940589
MED13L	0.0045994	0.991953
AKT1	-0.00255778	0.996254
VMP1	-0.037119	0.92918
PSMC3	0.158568	0.701886
SMARCD2	0.0125441	0.97644
LRRFIP1	0.0868576	0.834316
TMEM97	0.0837358	0.839729
TUG1	-0.0818307	0.84432
PHRF1	-0.0925551	0.824631
IPO9	-0.115028	0.781341
PRPF19	0.229557	0.578485
VAPA	0.111228	0.788147
SERP1	0.148712	0.719642
CDC6	0.10726	0.796506
EIF2AK2	0.0560286	0.893396
MPZL1	0.128286	0.756697
SPG7	-0.278047	0.501144
COPG1	-0.0430847	0.917765
EFTUD2	0.0100635	0.981998
TIMP2	-0.0967562	0.815402
RPS2P46	0.187317	0.650293
ANKLE2	-0.121307	0.770275
SMCHD1	0.0541639	0.896866
POLR2L	0.280291	0.499552
TCF7L2	-0.158903	0.700099
DPY19L1	0.196835	0.633555
DNMBP	-0.0179267	0.966105
PSMD12	0.262235	0.525711
MBOAT7	-0.120957	0.770867
PAFAH1B1	0.101936	0.805805
PPP1R9B	-0.0512694	0.901718
HTT	-0.0739081	0.859458
PPIF	0.159984	0.700647
AFDN	-0.121699	0.769358
TRIO	-0.101893	0.805692
GIPC1	0.0911247	0.826765
LAMC1	0.0633207	0.879521
KPNA6	0.0216211	0.959123
S100A14	0.165298	0.689692
SH3BP4	0.0581526	0.890695
CUL4A	-0.0489332	0.906771
RPS28	0.699532	0.0930117
FANCI	0.141481	0.733162
ANKRD52	-0.121579	0.769531
CTSD	-0.162892	0.701373
ANXA3	0.216167	0.601663
KDM5C	-0.0188914	0.964795
EIF2A	0.189932	0.64575
LRRC58	0.200608	0.627871
LARP4B	0.0253391	0.952035
EIF2S1	0.267112	0.518582
PSMD4	0.221894	0.591252
CAPZB	0.140709	0.73414
PDXDC1	-0.0210047	0.960713
HEXIM1	0.173606	0.674374
RPL36AL	0.359064	0.38464
CRK	0.145536	0.725117
REPIN1	0.017291	0.967899
ENAH	0.00935639	0.982763
TMEM259	-0.0582119	0.889143
UBP1	0.0142146	0.973524
STAG2	0.32532	0.431218
ATP5F1C	0.453372	0.272506
FOXK1	-0.105167	0.799468
PCNP	0.233938	0.571245
ANKRD10	-0.158778	0.700622
USP10	0.0173576	0.967374
GBF1	-0.0446616	0.91484
NCAPG2	0.12135	0.770726
C19orf48	-0.00323757	0.995208
ADGRG6	0.0637262	0.87855
DOCK5	-0.0161546	0.969891
GNS	0.100506	0.808803
SMC4	0.285244	0.491224
SC5D	0.313994	0.447685
GATAD2A	-0.0167482	0.968721
CNOT7	0.216484	0.600467
BTBD1	0.281291	0.496096
VDAC3	0.292187	0.479511
CNIH1	0.229809	0.578491
SCARB1	-0.0168868	0.968112
CDK1	0.439089	0.288399
HIF1AN	-0.193425	0.639668
LTA4H	0.0953319	0.817608
TRMT112	0.260664	0.528462
DHX30	-0.0464593	0.911281
EP400	-0.218267	0.598404
CHMP1A	0.0377972	0.927749
ADGRE5	-0.0758815	0.856109
AAMP	0.0689581	0.868329
CKAP4	-0.0582384	0.889982
KDM2A	-0.0900935	0.828313
NOP58	0.273663	0.507896
ZC3H7B	-0.0713199	0.863814
SPAG9	0.154019	0.70991
BANF1	0.137679	0.739612
SCNN1A	-0.122637	0.767129
TWSG1	0.239693	0.563813
SIGMAR1	0.0145813	0.973452
2024-09-07	0.365285	0.37698
TBCA	0.232035	0.574419
PSME4	-0.00734069	0.987272
TMED9	0.159422	0.700287
YTHDF2	0.0586561	0.887919
RNF10	0.102705	0.804491
IL6ST	0.162589	0.698885
LAMB3	0.101291	0.810033
TOP2B	0.0973424	0.813971
USP5	0.0166123	0.969093
PTK2	0.0894499	0.829043
PES1	0.00469646	0.992037
PPP6R1	-0.0140375	0.974211
CAST	0.153816	0.710868
DNAJB6	0.0845674	0.838512
CYR61	0.340049	0.44637
CREBBP	-0.0564808	0.892302
ITM2B	0.152091	0.71329
RARS	0.125748	0.761456
ELAC2	-0.000661648	1
SF3A1	-0.0723682	0.861877
ADD3	0.0101998	0.98205
RDX	0.229804	0.578596
RRP1B	-0.0353783	0.932862
DVL1	0.0943735	0.820111
USO1	0.17744	0.667729
UBTF	-0.0156915	0.970904
DDX54	-0.0739503	0.858868
GALNT1	0.326597	0.430109
SMG5	0.00812385	0.985789
KLF6	0.136154	0.74248
CTBP1	0.000522461	1
CLTA	0.0619587	0.88183
ADH5	0.356281	0.388046
CIRBP	0.060003	0.885221
RAB3B	-0.0143759	0.97355
MDK	0.261937	0.524978
ECE1	0.101508	0.80697
ATN1	-0.194946	0.637354
SF3A3	0.0737458	0.859331
PLOD3	0.044889	0.916208
SNRPD3	0.160733	0.697914
ENDOD1	0.0880202	0.831659
SUMO1	0.370352	0.370268
ERG28	0.203851	0.62211
PSMB3	0.216899	0.600408
GRINA	-0.143684	0.728338
UBFD1	0.0460272	0.912179
PSMD14	0.310906	0.452154
ARHGAP18	0.0696755	0.866354
PPT1	0.0775006	0.853633
TAF1D	-0.0226089	0.957365
SLBP	0.166931	0.68702
RPRD1A	0.14121	0.73274
SCAF11	0.168184	0.684541
RBCK1	-0.0673383	0.873534
CSRP1	0.206559	0.620589
CLPTM1L	0.0623964	0.881189
GOLGA3	-0.134539	0.745929
EI24	0.211853	0.608122
MED1	0.0600625	0.885146
CPSF6	0.0573347	0.890536
MTOR	0.0190105	0.964697
DLG5	-0.0455768	0.913062
BOP1	0.0621135	0.881166
NDFIP1	0.154202	0.709998
PLIN3	0.176604	0.66886
IST1	0.081528	0.84407
HOXB3	-0.486791	0.252677
TACC3	0.179021	0.666195
PSMD8	0.358743	0.386237
MAP2K2	-0.0662781	0.873302
ZKSCAN1	0.071541	0.863024
IGF2BP2	-0.0367627	0.929938
SELENOF	0.22633	0.583856
INPPL1	-0.239084	0.564129
CHTF8	0.0461639	0.911638
PLPP2	-0.0148987	0.972379
RIC8A	-0.0104802	0.984006
TAPBP	-0.0347975	0.934524
DLST	0.0213485	0.960036
STAT1	0.116078	0.78036
ARFIP2	0.00804187	0.986141
CSTB	0.279848	0.499276
DBN1	-0.00673993	0.987567
CD276	0.103269	0.803542
LENG8	-0.584384	0.159328
SNU13	0.047303	0.909647
TSPAN14	0.0473262	0.909917
PSMC5	0.0313643	0.940483
UBE2G2	-0.0731212	0.860588
BCL9L	-0.0432953	0.917654
SLTM	0.122235	0.76806
CANT1	0.0143297	0.973569
ELAVL1	-0.0366584	0.93046
DNAJC5	-0.04757	0.909563
PLCD3	-0.137185	0.740583
BPTF	0.0762934	0.853804
VCAN	0.103106	0.802606
2024-09-10	0.246501	0.551709
PKP3	0.0610824	0.884146
LTBR	-0.00884151	0.984042
GMFB	0.262022	0.526365
AKT2	-0.163529	0.69303
MLXIP	-0.17336	0.674797
RASSF3	0.00768465	0.986123
KLF5	-0.0856714	0.83797
SDHA	0.0571335	0.891052
TTYH3	0.0677615	0.871052
EMC1	-0.0802041	0.847515
NCAPD3	0.147039	0.723162
STOML2	0.0873412	0.833366
SMS	0.243943	0.554987
ANAPC5	0.0119064	0.978119
HLA-E	0.125095	0.76236
OCIAD1	0.190398	0.645156
NUP188	-0.0283487	0.946298
CD99	0.231121	0.580103
SAP18	0.233966	0.571557
PTDSS1	0.0485695	0.907924
RUVBL2	0.0906549	0.827108
RALBP1	0.1268	0.75957
OSBP	0.125466	0.762411
GDA	0.0217951	0.959386
DNAJC8	0.276052	0.504163
TMEM106C	0.0993772	0.812122
CLDN7	-0.0172924	0.968636
GPR107	0.0363335	0.931236
COPZ1	0.164089	0.691268
YES1	0.272578	0.509829
ATP5F1E	0.716096	0.0842701
CHD8	0.00935622	0.983175
FAM136A	0.113065	0.786325
GMPS	0.0732301	0.860653
CRTAP	0.0956053	0.817863
ARPC5	0.156273	0.705796
AMOTL2	-0.131336	0.754657
ADNP	-0.00516021	0.990971
LTBP3	-0.102296	0.804411
NEK9	-0.0677927	0.870824
SSR2	0.0726292	0.861369
SPTLC1	0.176962	0.669076
NKTR	-0.212341	0.60823
NSD3	-0.075733	0.855981
DCTN1	-0.0136759	0.974673
RBM15B	-0.0345398	0.934585
PGAM5	0.126079	0.761272
MYO9B	-0.107931	0.794691
AGPAT5	0.0273112	0.94814
TSR1	0.0438364	0.916903
THOP1	0.0296199	0.944119
NIPSNAP1	0.0376932	0.927862
USP14	0.110405	0.791477
WDR43	0.190737	0.644592
PHLDA2	0.253022	0.540965
CTR9	0.123196	0.765451
LARS	0.0757448	0.854984
SLC25A36	-0.131882	0.750487
SPRY4	-0.21018	0.610227
DUS1L	-0.0117812	0.978788
LARP4	0.150321	0.717061
PRKACB	0.0270605	0.948198
PBRM1	0.018462	0.965896
SREK1	-0.0433528	0.917509
ITPRIPL2	0.0236329	0.955236
UBE2I	0.0291504	0.94497
ECPAS	0.0674761	0.872015
YKT6	0.144901	0.726781
DIDO1	-0.0446648	0.9153
NOL11	0.377462	0.360874
ERBB2	-0.0558034	0.893851
ARHGDIA	-0.110849	0.789218
TMX1	0.379207	0.359733
F3	-0.0233567	0.960624
CD109	0.0815002	0.843545
PLS3	0.362868	0.381675
DPYSL2	-0.168826	0.684486
CDC25B	0.0703647	0.865392
FAF2	0.142175	0.731774
OS9	-0.0111163	0.979891
SPRED2	-0.00340334	0.994983
CBL	0.081541	0.844182
PRELID3B	0.354028	0.391809
CBFB	0.143726	0.728651
SPIN1	0.116789	0.778192
TRIM44	0.011896	0.978851
ATL2	0.28043	0.499074
IVNS1ABP	-0.0514657	0.901887
UGP2	0.155898	0.711549
SERINC2	-0.0693103	0.868976
PNPLA6	-0.252915	0.541514
KPNA4	0.0991108	0.812363
LETM1	0.0166403	0.969365
MFSD14B	0.113316	0.785193
PPP2R5C	0.122974	0.766479
MKNK2	0.053274	0.898685
NF1	-0.0721555	0.864721
TFG	0.221569	0.592709
MSL1	0.0413374	0.921619
HMGB3	0.336404	0.415305
GNG12	0.0629773	0.879563
PCM1	0.265927	0.520177
EP300	-0.0367608	0.930187
TIMELESS	-0.00310342	0.9954
SNX3	0.246659	0.551327
NDUFS1	0.0864808	0.835079
EBP	0.213235	0.606894
RFWD3	0.0818446	0.844246
TCF20	0.0153882	0.971402
CIZ1	0.0738844	0.859314
SBNO1	-0.0500699	0.904709
SGTA	0.0584965	0.888495
EPHB4	-0.135623	0.743205
EFHD2	0.164105	0.693253
GTPBP4	0.172714	0.676663
SYPL1	0.16946	0.682709
POMP	0.464826	0.262089
TCF25	-0.0345327	0.934069
MAGI1	-0.123006	0.765875
NUP160	0.0754535	0.856217
DDAH1	0.150376	0.724397
SNHG1	-0.148198	0.720913
CDK4	0.0789966	0.849501
NUP153	0.053491	0.898311
TOB2	0.033733	0.936066
SAMD4B	-0.0876875	0.832784
ALCAM	0.217003	0.600058
METAP1	0.158127	0.702348
PFKM	-0.0144946	0.97301
ZDHHC5	0.0842845	0.839376
RNF187	0.0614181	0.882849
POLR1D	0.108523	0.794054
ADGRG1	-0.10391	0.806824
HEATR1	0.00211228	0.997268
MAGT1	0.175638	0.672698
SARAF	0.25501	0.538398
RBM12	-0.135833	0.74291
RAF1	0.00167706	0.998334
RABGGTB	0.0281391	0.946583
RNH1	0.000432995	1
FURIN	0.107189	0.796474
ZNF121	0.0141824	0.973577
NUP205	0.0460733	0.912416
PPP1CA	0.0985513	0.812098
CNOT6	0.0533926	0.898141
CDC42EP3	-0.0433901	0.919271
SRPRA	-0.0499303	0.906077
BCAR1	-0.0839035	0.842503
FUCA2	0.0461146	0.914071
TRAF7	-0.0540937	0.896549
IMMT	0.11094	0.789408
AHNAK2	-0.402782	0.328844
ELOVL6	0.179682	0.6632
OGDH	-0.0883298	0.832943
TRAP1	-0.026522	0.949779
PLOD2	0.129284	0.75985
FAM49B	0.268823	0.5155
IMPAD1	0.0454211	0.91388
ASXL1	-0.0955217	0.818419
BUB1	0.346344	0.403346
PYGB	-0.0246359	0.953492
EIF3J	0.177132	0.67065
ME1	0.157181	0.705302
CHORDC1	0.26272	0.524903
AP1B1	0.096698	0.816664
REEP5	0.27208	0.511389
GRK2	0.0611592	0.883467
CPD	0.094293	0.820396
EML4	0.0116579	0.979271
SLC44A2	-0.0441783	0.916333
GSK3B	0.0845447	0.838705
AHCTF1	0.0624903	0.88098
NSMF	-0.165983	0.688951
PCNX3	-0.120534	0.771958
SP3	0.148812	0.719273
TMEM132A	-0.0594726	0.886146
MAD2L1	0.511646	0.216682
SEC23B	0.101283	0.807664
LPCAT1	-0.135979	0.74283
LAMP2	0.214062	0.606707
ATIC	0.0473196	0.910314
RACGAP1	0.202081	0.625266
CST3	0.0937217	0.8218
ACSL4	0.224951	0.586022
UQCRQ	0.474973	0.251641
ZC3H15	0.235801	0.569242
CDK12	0.0677539	0.871304
SNRPD1	0.224129	0.587785
UBE2L3	0.151838	0.714078
EVPL	-0.108807	0.793085
TPM1	-0.357054	0.410726
COX6C	0.475823	0.249729
BRI3BP	0.0205861	0.961753
RPL7P1	0.386858	0.34885
AGR2	NA	NA
DIP2B	-0.0167835	0.969025
CAB39	0.157622	0.704133
LZTS2	-0.0698427	0.866122
SACS	0.11883	0.774206
NELFB	0.0936775	0.821837
TUBB6	0.112879	0.786628
CPSF7	-0.125563	0.762449
NUP155	0.0286837	0.946103
FUBP3	0.0546913	0.896036
MRPS27	-0.0337168	0.935876
CCAR2	0.0782481	0.851104
COX7A2	0.468689	0.257238
NXN	0.0028892	0.995831
KEAP1	0.150911	0.715727
CASC4	0.186894	0.651316
SDHC	0.120886	0.770626
EFCAB14	0.102519	0.805378
UBA6	0.118664	0.775439
SMC3	0.241535	0.559702
ROCK1	0.128248	0.757886
RABL6	-0.0461747	0.912554
XPO5	-0.0746049	0.857827
MFHAS1	-0.00302339	0.996242
MINK1	-0.0873592	0.833689
DDX39B	-0.5528	0.18342
CHTOP	-0.0329776	0.937523
NCAPG	0.443665	0.284261
POR	0.0370616	0.930271
WDR45B	0.124725	0.763331
QSER1	0.032333	0.938699
CYB5R3	0.0942626	0.820472
PLP2	0.127398	0.759021
RDH11	0.140334	0.735054
PTCD3	-0.0963538	0.816532
NR2F1	0.0499516	0.90413
MYCBP2	0.057628	0.88998
TRIM2	0.162288	0.694455
BAG3	-0.00352634	0.994781
SYNE2	-0.040185	0.922987
PSMC2	0.269767	0.515433
TCEA1	0.218353	0.597264
TGFA	0.0756654	0.857944
TXLNA	-0.0922851	0.825894
UBE2E1	0.335658	0.419566
HEXB	0.149371	0.719295
C6orf106	0.0523078	0.900314
EHD4	0.0452134	0.915057
PIP5K1A	-0.0586581	0.888485
CNDP2	-0.0667019	0.873713
PYGL	0.16761	0.684566
CLPTM1	0.0107943	0.980807
PPP4R3B	0.199079	0.631564
MAF1	0.0851167	0.837357
IGFBP2	0.00890836	0.983812
NOMO1	-0.0461053	0.912651
SERPINE2	-0.103709	0.802228
SSB	0.254406	0.539667
NDUFS5	0.237188	0.565563
ZMPSTE24	0.202177	0.626345
APRT	0.0608356	0.884043
HIPK2	0.00624371	0.988721
BZW2	0.0255218	0.952201
FNBP1L	0.0241253	0.954606
ETFA	0.253916	0.540204
APH1A	0.154914	0.708883
SMPD4	-0.11355	0.784794
EID1	0.335401	0.418089
SLC9A3R1	0.0918013	0.82503
MRPS34	0.161608	0.697166
ERBIN	0.0840989	0.839666
AGPS	0.0620483	0.88269
CCNA2	0.445998	0.281971
PICALM	0.135912	0.743471
ELOB	0.0881852	0.832439
ARPC3	0.0425871	0.919335
CKS1B	0.318591	0.441992
RFC1	0.18277	0.659416
ECHS1	0.143902	0.731258
THOC2	0.182539	0.659209
ZMIZ2	-0.0903667	0.828627
PIK3C2A	0.0519403	0.901211
FOXM1	0.229849	0.580416
MKRN1	0.0333761	0.936663
RECQL4	-0.0378603	0.928339
SAPCD2	0.0381719	0.927698
DHFR	0.142337	0.732585
SFT2D2	0.00236126	0.996746
GPBP1L1	0.0146149	0.972794
UNG	0.0435263	0.916881
MRPL49	0.113076	0.785108
XPO7	0.0393863	0.925778
ACSS2	0.0747225	0.857077
TMBIM1	0.104886	0.800572
RNF141	0.136096	0.741631
TPM2	0.257329	0.532557
GIT1	-0.134423	0.74555
LUZP1	0.0602502	0.885428
DAP3	0.0131993	0.97588
PABPN1	0.0869702	0.834687
B4GALT1	0.0342258	0.937157
FOXQ1	-0.390269	0.460044
UBXN7	0.0712138	0.863928
DAP	0.0100456	0.982115
PSMA5	0.299053	0.469913
RPL7P9	0.651248	0.115769
AKIRIN1	0.0461003	0.912265
CAMK2D	0.087307	0.833161
PIP4K2B	-0.0442482	0.915935
SSU72	0.158257	0.702864
NRBP1	0.144923	0.726557
SMG7	0.00488228	0.991897
CTNNAL1	0.151355	0.715861
TNFRSF12A	0.238708	0.566984
POLDIP3	0.140955	0.733852
AP2S1	0.0707139	0.865466
PFN2	0.0455597	0.913145
TCERG1	-0.0648412	0.876603
NRAS	0.101165	0.807531
SORL1	-0.101218	0.809218
TRAF4	-0.0921206	0.825085
UBA2	0.205249	0.619754
PNRC2	0.179076	0.665732
PNISR	-0.21951	0.596248
DR1	0.200112	0.629114
DGCR2	-0.0281779	0.947116
RAB14	0.123164	0.766885
TRIB3	0.0385964	0.930082
TECR	0.0335378	0.936758
TIA1	-0.184039	0.656876
UTP4	0.0841021	0.839933
GUK1	0.270767	0.515046
NSA2	0.27633	0.504336
DCTN4	0.105114	0.799784
AFAP1-AS1	-0.339066	1
ATP6V0B	0.23064	0.579447
SDC1	0.0401009	0.925386
MARCKS	0.125558	0.762872
GABPB1-AS1	-0.431399	0.296615
SART3	0.0486349	0.907823
CERS2	-0.0587771	0.887999
SLC25A23	-0.0984301	0.812453
SCAF1	0.0300172	0.943631
LY6E	0.0011712	0.998688
DDX39A	0.0750445	0.857317
RAB6A	0.146487	0.723419
WAPL	0.0637032	0.878984
MISP	-0.219993	0.600989
STARD4	0.196217	0.635273
VASP	0.135917	0.742902
CCNT1	-0.0573412	0.890657
WWC1	-0.0343764	0.935722
SHC1	-0.0376889	0.928214
SMARCC2	-0.245939	0.552588
MYO18A	-0.260916	0.530209
GIGYF2	-0.0182747	0.966106
PPP1R10	-0.0160371	0.970364
CNP	-0.091713	0.825548
RBMS2	-0.153078	0.714023
YTHDF3	0.158062	0.703365
ID2	0.167866	0.686028
ALDH3A2	0.148707	0.71973
PPP4C	0.120004	0.772821
DDX56	-0.183029	0.659333
ETS2	-0.0248719	0.955868
MT-ATP8	0.0637623	0.878668
MLLT1	-0.141193	0.734116
PFDN5	0.314517	0.446834
EIF3G	0.0772377	0.852821
WLS	-0.13376	0.747688
SNRPG	0.522095	0.209149
ETNK1	0.0104051	0.980967
SRSF4	-0.0884259	0.83198
MDM2	-0.0109676	0.979723
AGO1	-0.0802934	0.846601
GNL1	0.0781881	0.851095
GAK	-0.0199348	0.96317
PSMB6	0.255323	0.53776
STAT3	0.0189037	0.965233
DNAJA2	0.174591	0.673673
ITCH	0.0860405	0.836006
GTF3C4	0.141969	0.732017
PEA15	0.191081	0.647112
UNC45A	-0.058091	0.889306
CD24	-0.12385	0.772233
ARHGAP12	0.0948177	0.818701
CD59	-0.048982	0.907328
PRPF6	0.0308342	0.941884
PPP4R3A	0.0399242	0.924678
TNPO3	0.0812976	0.845527
RIF1	0.090741	0.827777
TMEM167A	0.0656266	0.874786
UGDH	0.0913178	0.82713
FOSL2	-0.0513533	0.903025
CAPZA2	0.448972	0.278369
NISCH	-0.209175	0.613386
SLC25A24	0.303333	0.466539
PSMA3	0.278055	0.502415
CIAO1	0.0858973	0.83704
SAV1	0.165701	0.689272
HSPE1	0.249189	0.54714
G6PD	0.104853	0.80145
S100A11	0.346188	0.403052
MSN	0.0566248	0.891257
PRPF38B	-0.00713818	0.987736
PTPN14	0.0272611	0.949387
MYO1D	-0.0893385	0.830952
HMGXB3	-0.0362289	0.931644
CAV2	0.139684	0.735072
FABP5	0.305338	0.460362
TMEM41B	0.0697297	0.867392
GORASP2	0.0806203	0.846631
LDHB	0.338413	0.412759
MAST2	-0.0769027	0.854185
M6PR	0.215314	0.604064
PVR	0.0316829	0.940945
GPBP1	0.116752	0.778635
NDRG1	0.107262	0.795828
ADAM19	-0.00521389	0.990636
PLRG1	0.206437	0.618643
TAOK2	0.0187101	0.965251
TOPBP1	0.127874	0.758684
LIMS1	0.0839212	0.841224
BTAF1	-0.0662714	0.87394
GPS1	-0.0156499	0.971259
WDR26	-0.0429153	0.918732
PKD1	-0.208149	0.61633
PTPRK	0.0218085	0.959889
HGS	-0.124406	0.764234
ATP1B1	0.0906805	0.835033
NDC1	0.28887	0.48592
SAR1A	0.0434496	0.917655
SLK	0.0285939	0.945844
JUND	0.13161	0.750957
AUP1	-0.0039119	0.994103
STK39	0.0281664	0.946344
BBX	0.0525206	0.899908
NAA15	0.254953	0.538146
KIAA1109	0.0626744	0.880787
APOBEC3C	-0.0522848	0.900211
MPP7	0.0583912	0.888
NBL1	-0.0219852	0.960483
ZNF609	-0.0751343	0.856729
SEC23A	0.215291	0.602867
TRPC4AP	0.0427324	0.919372
RHOC	-0.0365995	0.931209
EPS8	-0.0381601	0.927411
JOSD1	0.101278	0.807965
CUL1	0.169457	0.683007
NDUFB9	0.0476947	0.908929
WDR33	0.0898841	0.82924
VPS13A	-0.21536	0.602433
NCBP1	0.112028	0.788535
SHTN1	-0.0112761	0.979425
SUGP2	-0.125163	0.7636
MAEA	-0.0505677	0.904093
PAPSS1	0.0906788	0.827344
PPRC1	-0.0991814	0.811383
YTHDC1	0.0787546	0.85006
SEC23IP	0.147418	0.722027
CEMIP2	0.238353	0.571038
MAP3K20	0.0941329	0.822829
RBM17	0.0148133	0.973104
UBQLN4	-0.0907189	0.827008
RAB5B	0.0761778	0.854748
ATXN7L3	-0.015405	0.971727
FUBP1	0.0879883	0.832151
JMJD1C	0.0996801	0.809685
FADS1	0.082342	0.84224
ATP11B	0.201837	0.62764
DLD	0.227708	0.58262
HK2	0.0599104	0.891703
NFKB2	-0.0573403	0.891669
ZCCHC14	-0.0576094	0.890297
PKP4	0.0400947	0.924047
PPP2R2A	0.114732	0.78336
IREB2	-0.00488288	0.992094
KIAA1522	-0.0426927	0.919093
ZYX	-0.0201438	0.962994
ASH1L	0.0597384	0.886496
DENR	0.169297	0.683453
MTA1	-0.273461	0.508544
NFE2L2	0.203924	0.622913
MAPK1IP1L	0.114436	0.782788
TSPAN3	0.00154683	0.997868
RNF40	0.0542201	0.89758
POGZ	-0.0840307	0.839847
CKAP2	0.442243	0.286081
RNPEP	-0.00470096	0.992463
ADGRA3	0.0220409	0.958669
RER1	0.087937	0.833719
DCAF12	0.0518488	0.901157
PPP5C	0.0320053	0.940023
PLCB3	-0.0561125	0.893087
ACAA2	0.0883639	0.850134
FARSA	-0.0693684	0.868281
RC3H2	0.033133	0.937202
NUTF2	-0.00283868	0.996183
DCTN5	0.0313904	0.941274
PKN2	0.12008	0.772408
MEGF8	-0.13355	0.747969
GNAI1	0.096606	0.81526
MYH10	0.116008	0.780092
CTDSPL	0.00365081	0.995695
THBS1	-0.31748	0.458883
CTCF	0.0500953	0.905063
LPGAT1	0.122872	0.76744
AKAP1	-0.00694124	0.987846
MYBBP1A	-0.133916	0.747525
SMAD2	0.0630582	0.879924
PCGF3	-0.0286977	0.945636
ADIPOR1	0.213291	0.606869
SNX1	-0.0387502	0.926505
AKT1S1	0.0761036	0.85562
TSPAN5	0.0608474	0.883574
SRSF1	-0.0196705	0.96375
ATRX	0.0331131	0.937153
MYBL2	0.0938237	0.822117
EFR3A	0.0781112	0.850831
HELLS	-0.00623042	0.989759
TRIM33	-0.0924416	0.824199
UQCRFS1	0.258565	0.532767
EXOC5	0.110073	0.791696
DCTN2	0.168791	0.684402
C12orf49	0.153556	0.712142
AP2A2	-0.120351	0.773093
TIMM17A	0.144038	0.728773
ARHGAP21	0.0451673	0.914861
MYO1E	-0.00316563	0.995253
QRICH1	0.050716	0.903765
CCNL1	-0.182683	0.659584
RAB2A	0.254223	0.539783
BRK1	0.138075	0.739386
SLC12A7	-0.144628	0.729427
TOMM22	0.246887	0.551408
WBP2	-0.012023	0.977895
TRA2A	0.0494779	0.906055
SMU1	0.0585292	0.888616
EPN1	-0.111707	0.789036
RTRAF	0.194564	0.639351
CCDC6	0.0519898	0.901095
RBBP6	0.169116	0.683893
TAGLN2	0.19568	0.638613
TNFRSF21	-0.00420378	0.993487
BAP1	0.0480708	0.909329
GAA	-0.115425	0.780861
TMEM181	-0.0153834	0.971965
STAT6	-0.310436	0.454302
CMPK1	0.239346	0.563193
MMADHC	0.464446	0.262111
CGGBP1	0.0955891	0.818305
MIDN	-0.093369	0.823454
RBPJ	0.0248423	0.953493
LRPAP1	0.0697122	0.867329
SORT1	0.153857	0.711191
WARS	0.241791	0.562807
FBXW5	0.0482744	0.909262
ACP1	0.137922	0.740161
POGK	-0.0195954	0.964042
SUZ12	0.160911	0.698428
STRN4	-0.122465	0.768202
MRPL37	0.110236	0.791651
SEC63	0.242949	0.56084
NAA25	0.0797798	0.848295
MYO19	-0.09175	0.826055
SNTB2	-0.0162833	0.969816
CUX1	-0.0496511	0.905392
PMAIP1	0.222771	0.590828
NUDT4	0.161694	0.698476
FBRSL1	-0.227659	0.582512
TNRC6B	0.0340199	0.935366
STK25	0.0270909	0.949233
TRIM27	0.0384046	0.927277
DLG1	0.0885503	0.832467
AVL9	0.0327257	0.93801
YLPM1	-0.230428	0.577986
E2F4	-0.00760899	0.986956
WDR34	0.0701633	0.866562
EIF4G3	0.014603	0.97334
MRTO4	0.145554	0.726424
PM20D2	0.136728	0.741893
DESI2	0.14261	0.731484
HMGB1P6	0.431893	0.297113
SMARCB1	0.112591	0.786543
MTREX	0.265276	0.522105
CDCA5	0.135481	0.744918
TNFRSF10D	0.128102	0.757651
NUP107	0.271064	0.513509
BUD23	0.035391	0.933224
KRR1	0.138146	0.738453
COX5B	0.420191	0.310018
SEC62	0.423696	0.306728
PIM3	0.114939	0.782204
PSMC4	0.0607716	0.885118
DNM1L	0.129169	0.756054
EXTL3	0.0317161	0.939724
TNPO2	-0.0575168	0.890693
ANAPC1	-0.118485	0.775841
[truncated: 56,736 more rows]
