# Supplementary material for: AI-identified CD133-targeting natural compounds demonstrate differential anti-tumor effects and mechanisms in pan-cancer models
Source: EMBO Mol Med. 2025 Oct 2;17(11):2932–65. doi: 10.1038/s44321-025-00308-1 (PMC12603267; doi:10.1038/s44321-025-00308-1)
Supplement: Supplementary file 6 — Source data Fig. 4 [file 44321_2025_308_MOESM6_ESM.zip › Figure 4/4g/CELLULAR OXIDANT DETOXIFICATION(GO_0098869).xls]

NAME	PROBE	DESCRIPTION<br>(from dataset)	GENE SYMBOL	GENE_TITLE	RANK IN GENE LIST	RANK METRIC SCORE	RUNNING ES	CORE ENRICHMENT
row_0	TPO(ENSG00000115705)	ENSG00000115705	null	null	286	1.62448737015169024E17	0.9891937	Yes
row_1	ALB(ENSG00000163631)	ENSG00000163631	null	null	1723	2.537505626678467	0.9349354	No
row_2	HP(ENSG00000257017)	ENSG00000257017	null	null	2244	1.9045865535736084	0.91528755	No
row_3	IPCEF1(ENSG00000074706)	ENSG00000074706	null	null	2724	1.580875277519226	0.89718884	No
row_4	GSTA1(ENSG00000243955)	ENSG00000243955	null	null	2853	1.516356348991394	0.89235246	No
row_5	FBLN5(ENSG00000140092)	ENSG00000140092	null	null	3308	1.3643938302993774	0.87519836	No
row_6	MGST2(ENSG00000085871)	ENSG00000085871	null	null	3320	1.360533356666565	0.87478274	No
row_7	TXNDC17(ENSG00000129235)	ENSG00000129235	null	null	3356	1.3515750169754028	0.8734603	No
row_8	APOM(ENSG00000204444)	ENSG00000204444	null	null	3483	1.3232582807540894	0.86869943	No
row_9	SELENOT(ENSG00000198843)	ENSG00000198843	null	null	3606	1.2969616651535034	0.8640898	No
row_10	SOD1(ENSG00000142168)	ENSG00000142168	null	null	4388	1.2780197858810425	0.8345802	No
row_11	SOD3(ENSG00000109610)	ENSG00000109610	null	null	4528	1.271682620048523	0.8293282	No
row_12	TXNDC2(ENSG00000168454)	ENSG00000168454	null	null	4670	1.271682620048523	0.8240006	No
row_13	CD36(ENSG00000135218)	ENSG00000135218	null	null	4823	1.2674003839492798	0.8182574	No
row_14	LTC4S(ENSG00000213316)	ENSG00000213316	null	null	5209	1.2606841325759888	0.8037104	No
row_15	CLIC2(ENSG00000155962)	ENSG00000155962	null	null	5237	1.2602730989456177	0.80269027	No
row_16	PRDX3(ENSG00000165672)	ENSG00000165672	null	null	5517	1.2330513000488281	0.7921484	No
row_17	GPX8(ENSG00000164294)	ENSG00000164294	null	null	5592	1.2262296676635742	0.78935236	No
row_18	PRXL2C(ENSG00000158122)	ENSG00000158122	null	null	5737	1.2142868041992188	0.7839114	No
row_19	NQO1(ENSG00000181019)	ENSG00000181019	null	null	5782	1.2112380266189575	0.7822489	No
row_20	SELENOS(ENSG00000131871)	ENSG00000131871	null	null	6026	1.1963940858840942	0.77306736	No
row_21	GSTO1(ENSG00000148834)	ENSG00000148834	null	null	6073	1.1929585933685303	0.7713292	No
row_22	PTGS2(ENSG00000073756)	ENSG00000073756	null	null	6184	1.1863832473754883	0.767173	No
row_23	TXNRD1(ENSG00000198431)	ENSG00000198431	null	null	6305	1.1788654327392578	0.76263887	No
row_24	MGST1(ENSG00000008394)	ENSG00000008394	null	null	6375	1.1760188341140747	0.76003176	No
row_25	PRDX5(ENSG00000126432)	ENSG00000126432	null	null	6445	1.1718688011169434	0.7574246	No
row_26	GPX1(ENSG00000233276)	ENSG00000233276	null	null	6621	1.1639751195907593	0.75081235	No
row_27	PARK7(ENSG00000116288)	ENSG00000116288	null	null	6637	1.1631499528884888	0.7502456	No
row_28	NFE2L2(ENSG00000116044)	ENSG00000116044	null	null	6905	1.151850700378418	0.7401572	No
row_29	GPX4(ENSG00000167468)	ENSG00000167468	null	null	6991	1.1476479768753052	0.7369455	No
row_30	PRDX6(ENSG00000117592)	ENSG00000117592	null	null	7171	1.1400445699691772	0.7301821	No
row_31	NOS3(ENSG00000164867)	ENSG00000164867	null	null	7185	1.1392490863800049	0.7296909	No
row_32	PRDX4(ENSG00000123131)	ENSG00000123131	null	null	7259	1.1361021995544434	0.72693264	No
row_33	MGST3(ENSG00000143198)	ENSG00000143198	null	null	7265	1.1357622146606445	0.72674376	No
row_34	BMP7(ENSG00000101144)	ENSG00000101144	null	null	7363	1.1322212219238281	0.72307867	No
row_35	PRDX1(ENSG00000117450)	ENSG00000117450	null	null	7458	1.1289613246917725	0.71952695	No
row_36	GSR(ENSG00000104687)	ENSG00000104687	null	null	7794	1.1180750131607056	0.7068692	No
row_37	GSTZ1(ENSG00000100577)	ENSG00000100577	null	null	8005	1.1107909679412842	0.6989345	No
row_38	GSTP1(ENSG00000084207)	ENSG00000084207	null	null	8024	1.1099647283554077	0.69825435	No
row_39	DHFR(ENSG00000228716)	ENSG00000228716	null	null	8260	1.1037153005599976	0.68937504	No
row_40	GCH1(ENSG00000131979)	ENSG00000131979	null	null	8568	1.093989610671997	0.67777526	No
row_41	SRXN1(ENSG00000271303)	ENSG00000271303	null	null	8809	1.0871448516845703	0.668707	No
row_42	SESN2(ENSG00000130766)	ENSG00000130766	null	null	9002	1.0817286968231201	0.6614524	No
row_43	SOD2(ENSG00000112096)	ENSG00000112096	null	null	9418	1.069308876991272	0.6457719	No
row_44	PRXL2B(ENSG00000157870)	ENSG00000157870	null	null	11047	1.0303114652633667	0.58425903	No
row_45	GSTK1(ENSG00000197448)	ENSG00000197448	null	null	11547	1.0186610221862793	0.56540465	No
row_46	UBIAD1(ENSG00000120942)	ENSG00000120942	null	null	11641	1.0162708759307861	0.5618907	No
row_47	NXN(ENSG00000167693)	ENSG00000167693	null	null	12297	1.0020147562026978	0.537142	No
row_48	FANCC(ENSG00000158169)	ENSG00000158169	null	null	12617	0.9944186210632324	0.5250888	No
row_49	SESN1(ENSG00000080546)	ENSG00000080546	null	null	12902	0.9882727265357971	0.51435804	No
row_50	CAT(ENSG00000121691)	ENSG00000121691	null	null	13174	0.9812092781066895	0.5041185	No
row_51	TP53INP1(ENSG00000164938)	ENSG00000164938	null	null	13186	0.980986475944519	0.5037029	No
row_52	KDM3B(ENSG00000120733)	ENSG00000120733	null	null	13558	0.9707756042480469	0.48968488	No
row_53	DUOX2(ENSG00000140279)	ENSG00000140279	null	null	13730	0.9667435884475708	0.48322374	No
row_54	ATP7A(ENSG00000165240)	ENSG00000165240	null	null	13829	0.9639158248901367	0.4795209	No
row_55	SELENOW(ENSG00000178980)	ENSG00000178980	null	null	14120	0.9557351469993591	0.46856344	No
row_56	PRDX2(ENSG00000167815)	ENSG00000167815	null	null	14138	0.9551175236701965	0.46792108	No
row_57	PXDNL(ENSG00000147485)	ENSG00000147485	null	null	14397	0.9496852159500122	0.45817274	No
row_58	GSTO2(ENSG00000065621)	ENSG00000065621	null	null	14452	0.9490420818328857	0.45613238	No
row_59	PXDN(ENSG00000130508)	ENSG00000130508	null	null	14556	0.9467657804489136	0.4522406	No
row_60	PRXL2A(ENSG00000122378)	ENSG00000122378	null	null	14893	0.9371311664581299	0.43954507	No
row_61	TXNRD3(ENSG00000197763)	ENSG00000197763	null	null	15572	0.9150466918945312	0.4139273	No
row_62	PTGS1(ENSG00000095303)	ENSG00000095303	null	null	16230	0.8904440402984619	0.389103	No
row_63	CCS(ENSG00000173992)	ENSG00000173992	null	null	17624	0.8383837342262268	0.3364694	No
row_64	SZT2(ENSG00000198198)	ENSG00000198198	null	null	18463	0.7802374362945557	0.30480614	No
row_65	DUOX1(ENSG00000137857)	ENSG00000137857	null	null	18465	0.7800773978233337	0.30476835	No
row_66	TXNRD2(ENSG00000184470)	ENSG00000184470	null	null	18467	0.7799645662307739	0.3047306	No
row_67	GPX3(ENSG00000211445)	ENSG00000211445	null	null	19588	0.6873136758804321	0.26241213	No
row_68	LPO(ENSG00000167419)	ENSG00000167419	null	null	20041	0.6387829780578613	0.24533361	No
row_69	RGN(ENSG00000130988)	ENSG00000130988	null	null	20122	0.6387829780578613	0.24231087	No
row_70	GPX7(ENSG00000116157)	ENSG00000116157	null	null	20403	0.6387829780578613	0.23173127	No
row_71	APOE(ENSG00000130203)	ENSG00000130203	null	null	20944	0.6299947500228882	0.21132772	No
row_72	GPX2(ENSG00000176153)	ENSG00000176153	null	null	22037	0.4742012619972229	0.17006724	No
row_73	HBA2(ENSG00000188536)	ENSG00000188536	null	null	23380	0.3185167610645294	0.11936067	No
row_74	GSTM2(ENSG00000213366)	ENSG00000213366	null	null	23491	0.315127432346344	0.115204394	No
row_75	EPX(ENSG00000121053)	ENSG00000121053	null	null	23848	0.23694276809692383	0.10175317	No
row_76	CYGB(ENSG00000161544)	ENSG00000161544	null	null	24108	0.18179860711097717	0.09196703	No
