# Supplementary material for: AI-identified CD133-targeting natural compounds demonstrate differential anti-tumor effects and mechanisms in pan-cancer models
Source: EMBO Mol Med. 2025 Oct 2;17(11):2932–65. doi: 10.1038/s44321-025-00308-1 (PMC12603267; doi:10.1038/s44321-025-00308-1)
Supplement: Supplementary file 6 — Source data Fig. 4 [file 44321_2025_308_MOESM6_ESM.zip › Figure 4/4g/EPITHELIAL CELL_CELL ADHESION(GO_0090136).xls]

NAME	PROBE	DESCRIPTION<br>(from dataset)	GENE SYMBOL	GENE_TITLE	RANK IN GENE LIST	RANK METRIC SCORE	RUNNING ES	CORE ENRICHMENT
row_0	BVES(ENSG00000112276)	ENSG00000112276	null	null	7785	1.1184659004211426	-0.20967473	Yes
row_1	KIFC3(ENSG00000140859)	ENSG00000140859	null	null	8582	1.0936164855957031	-0.15775353	Yes
row_2	SRF(ENSG00000112658)	ENSG00000112658	null	null	8588	1.0933767557144165	-0.07603275	Yes
row_3	CTNNA1(ENSG00000044115)	ENSG00000044115	null	null	8822	1.0866200923919678	-0.00341283	Yes
row_4	ITGB5(ENSG00000082781)	ENSG00000082781	null	null	9965	1.055787444114685	0.032631617	Yes
row_5	SERPINB8(ENSG00000166401)	ENSG00000166401	null	null	10890	1.0337992906570435	0.075246565	Yes
row_6	VCL(ENSG00000035403)	ENSG00000035403	null	null	12182	1.0052895545959473	0.1018913	Yes
row_7	JUP(ENSG00000173801)	ENSG00000173801	null	null	12526	0.9967675805091858	0.16363345	Yes
row_8	PLEKHA7(ENSG00000166689)	ENSG00000166689	null	null	15742	0.9087918400764465	0.110522	Yes
row_9	CAMSAP3(ENSG00000076826)	ENSG00000076826	null	null	15826	0.9056572914123535	0.17523967	Yes
row_10	NOV(ENSG00000136999)	ENSG00000136999	null	null	16210	0.8915932178497314	0.22759494	Yes
row_11	CYP1B1(ENSG00000138061)	ENSG00000138061	null	null	16297	0.8875239491462708	0.29084107	Yes
row_12	IHH(ENSG00000163501)	ENSG00000163501	null	null	18707	0.7593356370925903	0.25691625	No
row_13	THBS4(ENSG00000113296)	ENSG00000113296	null	null	21688	0.5120090842247009	0.1829388	No
row_14	KIT(ENSG00000157404)	ENSG00000157404	null	null	25875	3.903384660528014E-18	0.025143256	No
