# Supplementary material for: AI-identified CD133-targeting natural compounds demonstrate differential anti-tumor effects and mechanisms in pan-cancer models
Source: EMBO Mol Med. 2025 Oct 2;17(11):2932–65. doi: 10.1038/s44321-025-00308-1 (PMC12603267; doi:10.1038/s44321-025-00308-1)
Supplement: Supplementary file 6 — Source data Fig. 4 [file 44321_2025_308_MOESM6_ESM.zip › Figure 4/4g/MTOR SIGNALING PATHWAY(HSA04150).xls]

NAME	PROBE	DESCRIPTION<br>(from dataset)	GENE SYMBOL	GENE_TITLE	RANK IN GENE LIST	RANK METRIC SCORE	RUNNING ES	CORE ENRICHMENT
row_0	PRKAA2(ENSG00000162409)	ENSG00000162409	null	null	468	1.48918490521141248E17	0.98153776	Yes
row_1	WNT16(ENSG00000002745)	ENSG00000002745	null	null	2870	2.054107666015625	0.88682	No
row_2	ATP6V1D(ENSG00000100554)	ENSG00000100554	null	null	3014	1.9048484563827515	0.88117874	No
row_3	MAP2K1(ENSG00000169032)	ENSG00000169032	null	null	3325	1.7279703617095947	0.8689495	No
row_4	ATP6V1C1(ENSG00000155097)	ENSG00000155097	null	null	3492	1.6503628492355347	0.8624009	No
row_5	RNF152(ENSG00000176641)	ENSG00000176641	null	null	4018	1.5383731126785278	0.84169	No
row_6	RRAGC(ENSG00000116954)	ENSG00000116954	null	null	4096	1.514288306236267	0.83865243	No
row_7	RHEB(ENSG00000106615)	ENSG00000106615	null	null	4431	1.4449453353881836	0.82547635	No
row_8	FNIP1(ENSG00000217128)	ENSG00000217128	null	null	4498	1.4323750734329224	0.8228727	No
row_9	SGK1(ENSG00000118515)	ENSG00000118515	null	null	4830	1.4004384279251099	0.809815	No
row_10	HRAS(ENSG00000174775)	ENSG00000174775	null	null	4952	1.3825973272323608	0.8050416	No
row_11	ATP6V1B2(ENSG00000147416)	ENSG00000147416	null	null	5023	1.3701859712600708	0.8022802	No
row_12	FLCN(ENSG00000154803)	ENSG00000154803	null	null	5126	1.359122395515442	0.79825634	No
row_13	LAMTOR5(ENSG00000134248)	ENSG00000134248	null	null	5550	1.3199800252914429	0.7815693	No
row_14	CHUK(ENSG00000213341)	ENSG00000213341	null	null	5579	1.316705346107483	0.7804647	No
row_15	FNIP2(ENSG00000052795)	ENSG00000052795	null	null	5643	1.3110517263412476	0.7779794	No
row_16	CAB39(ENSG00000135932)	ENSG00000135932	null	null	5658	1.3101004362106323	0.77742714	No
row_17	AKT1S1(ENSG00000204673)	ENSG00000204673	null	null	5719	1.30341637134552	0.7750602	No
row_18	ATP6V1E1(ENSG00000131100)	ENSG00000131100	null	null	5895	1.2886567115783691	0.7681565	No
row_19	LAMTOR3(ENSG00000109270)	ENSG00000109270	null	null	5978	1.2819956541061401	0.76492167	No
row_20	NRAS(ENSG00000213281)	ENSG00000213281	null	null	6113	1.274902105331421	0.7596355	No
row_21	CLIP1(ENSG00000130779)	ENSG00000130779	null	null	6322	1.2585126161575317	0.75143003	No
row_22	MAP2K2(ENSG00000126934)	ENSG00000126934	null	null	6372	1.2533689737319946	0.749497	No
row_23	GRB2(ENSG00000177885)	ENSG00000177885	null	null	6466	1.245180368423462	0.7458282	No
row_24	DVL1(ENSG00000107404)	ENSG00000107404	null	null	6579	1.2392152547836304	0.7414099	No
row_25	MAPK1(ENSG00000100030)	ENSG00000100030	null	null	6589	1.238516926765442	0.7410549	No
row_26	RPS6KA3(ENSG00000177189)	ENSG00000177189	null	null	6952	1.2171841859817505	0.7267742	No
row_27	RPS6KA6(ENSG00000072133)	ENSG00000072133	null	null	6964	1.2161308526992798	0.7263403	No
row_28	EIF4E2(ENSG00000135930)	ENSG00000135930	null	null	7046	1.2096123695373535	0.7231449	No
row_29	PRKCA(ENSG00000154229)	ENSG00000154229	null	null	7187	1.1997185945510864	0.717622	No
row_30	EIF4E(ENSG00000151247)	ENSG00000151247	null	null	7299	1.1950494050979614	0.7132431	No
row_31	PDPK1(ENSG00000140992)	ENSG00000140992	null	null	7444	1.186741590499878	0.70756245	No
row_32	RPS6KB1(ENSG00000108443)	ENSG00000108443	null	null	7559	1.1809165477752686	0.7030652	No
row_33	ATP6V1G1(ENSG00000136888)	ENSG00000136888	null	null	7817	1.1683281660079956	0.6929267	No
row_34	SEC13(ENSG00000157020)	ENSG00000157020	null	null	7885	1.1652497053146362	0.69028366	No
row_35	RICTOR(ENSG00000164327)	ENSG00000164327	null	null	7964	1.1617597341537476	0.68720657	No
row_36	FZD1(ENSG00000157240)	ENSG00000157240	null	null	7995	1.1598929166793823	0.6860231	No
row_37	STRADB(ENSG00000082146)	ENSG00000082146	null	null	8003	1.1596657037734985	0.68574697	No
row_38	MIOS(ENSG00000164654)	ENSG00000164654	null	null	8058	1.1562858819961548	0.6836167	No
row_39	GSK3B(ENSG00000082701)	ENSG00000082701	null	null	8071	1.1558895111083984	0.6831433	No
row_40	RHOA(ENSG00000067560)	ENSG00000067560	null	null	8128	1.153119683265686	0.68093413	No
row_41	RRAGD(ENSG00000025039)	ENSG00000025039	null	null	8143	1.1519925594329834	0.68038183	No
row_42	RPS6KA1(ENSG00000117676)	ENSG00000117676	null	null	8184	1.1494709253311157	0.67880386	No
row_43	SLC3A2(ENSG00000168003)	ENSG00000168003	null	null	8237	1.1469835042953491	0.6767525	No
row_44	WNT5B(ENSG00000111186)	ENSG00000111186	null	null	8264	1.145660638809204	0.67572683	No
row_45	TELO2(ENSG00000100726)	ENSG00000100726	null	null	8376	1.1399866342544556	0.671348	No
row_46	RAF1(ENSG00000132155)	ENSG00000132155	null	null	8404	1.1384974718093872	0.67028284	No
row_47	GRB10(ENSG00000106070)	ENSG00000106070	null	null	8433	1.137160062789917	0.66917825	No
row_48	WNT8B(ENSG00000075290)	ENSG00000075290	null	null	8663	1.1244248151779175	0.6601444	No
row_49	SKP2(ENSG00000145604)	ENSG00000145604	null	null	8749	1.119965672492981	0.6567912	No
row_50	IRS1(ENSG00000169047)	ENSG00000169047	null	null	8757	1.1193009614944458	0.65651506	No
row_51	PTEN(ENSG00000171862)	ENSG00000171862	null	null	8790	1.118058204650879	0.65525264	No
row_52	ATP6V1F(ENSG00000128524)	ENSG00000128524	null	null	8792	1.117814302444458	0.65521324	No
row_53	PIK3CB(ENSG00000051382)	ENSG00000051382	null	null	8834	1.115801215171814	0.6535958	No
row_54	LAMTOR1(ENSG00000149357)	ENSG00000149357	null	null	8889	1.1127935647964478	0.65146554	No
row_55	ATP6V1H(ENSG00000047249)	ENSG00000047249	null	null	8919	1.1112480163574219	0.6503215	No
row_56	STK11(ENSG00000118046)	ENSG00000118046	null	null	8948	1.1102932691574097	0.64921695	No
row_57	PIK3CA(ENSG00000121879)	ENSG00000121879	null	null	9229	1.0976040363311768	0.63817114	No
row_58	AKT1(ENSG00000142208)	ENSG00000142208	null	null	9343	1.092445969581604	0.63371336	No
row_59	EIF4EBP1(ENSG00000187840)	ENSG00000187840	null	null	9616	1.0794687271118164	0.62298316	No
row_60	IGF1(ENSG00000017427)	ENSG00000017427	null	null	10130	1.0707688331604004	0.60274565	No
row_61	ATP6V1A(ENSG00000114573)	ENSG00000114573	null	null	10497	1.0700430870056152	0.5883072	No
row_62	MAPKAP1(ENSG00000119487)	ENSG00000119487	null	null	10506	1.0696730613708496	0.58799165	No
row_63	WNT9A(ENSG00000143816)	ENSG00000143816	null	null	10541	1.0678369998931885	0.5866504	No
row_64	SEH1L(ENSG00000085415)	ENSG00000085415	null	null	10819	1.0672996044158936	0.5757229	No
row_65	ATP6V1E2(ENSG00000250565)	ENSG00000250565	null	null	11569	1.0567271709442139	0.54617536	No
row_66	SOS1(ENSG00000115904)	ENSG00000115904	null	null	11905	1.0408879518508911	0.5329599	No
row_67	RPS6KB2(ENSG00000175634)	ENSG00000175634	null	null	11967	1.0378576517105103	0.53055346	No
row_68	FZD8(ENSG00000177283)	ENSG00000177283	null	null	12230	1.0263144969940186	0.5202178	No
row_69	PRKAA1(ENSG00000132356)	ENSG00000132356	null	null	12255	1.0249264240264893	0.51927096	No
row_70	SLC7A5(ENSG00000103257)	ENSG00000103257	null	null	12336	1.0210610628128052	0.516115	No
row_71	PIK3R1(ENSG00000145675)	ENSG00000145675	null	null	12402	1.0178886651992798	0.5135508	No
row_72	NPRL3(ENSG00000103148)	ENSG00000103148	null	null	12451	1.0154129266738892	0.51165724	No
row_73	FZD2(ENSG00000180340)	ENSG00000180340	null	null	12481	1.014047622680664	0.51051325	No
row_74	KRAS(ENSG00000133703)	ENSG00000133703	null	null	12492	1.0136704444885254	0.5101187	No
row_75	RPTOR(ENSG00000141564)	ENSG00000141564	null	null	12540	1.0118136405944824	0.5082646	No
row_76	AKT2(ENSG00000105221)	ENSG00000105221	null	null	12553	1.011247158050537	0.5077912	No
row_77	TNFRSF1A(ENSG00000067182)	ENSG00000067182	null	null	12639	1.0073800086975098	0.50443804	No
row_78	FZD5(ENSG00000163251)	ENSG00000163251	null	null	12762	1.0018221139907837	0.4996252	No
row_79	RPS6(ENSG00000137154)	ENSG00000137154	null	null	12870	0.9961740970611572	0.49540415	No
row_80	WDR24(ENSG00000127580)	ENSG00000127580	null	null	12871	0.9961234331130981	0.49540415	No
row_81	TSC1(ENSG00000165699)	ENSG00000165699	null	null	12886	0.9953412413597107	0.49485186	No
row_82	WNT2B(ENSG00000134245)	ENSG00000134245	null	null	13052	0.9871488809585571	0.48834273	No
row_83	TTI1(ENSG00000101407)	ENSG00000101407	null	null	13468	0.9700935482978821	0.47197127	No
row_84	FZD7(ENSG00000155760)	ENSG00000155760	null	null	13622	0.9623541831970215	0.46593553	No
row_85	FZD9(ENSG00000188763)	ENSG00000188763	null	null	13712	0.9589828848838806	0.46242455	No
row_86	DVL3(ENSG00000161202)	ENSG00000161202	null	null	13869	0.9523316025733948	0.45627046	No
row_87	RRAGA(ENSG00000155876)	ENSG00000155876	null	null	13890	0.9514981508255005	0.45548147	No
row_88	LAMTOR4(ENSG00000188186)	ENSG00000188186	null	null	13936	0.9495179653167725	0.45370623	No
row_89	WNT7B(ENSG00000188064)	ENSG00000188064	null	null	14272	0.9342496395111084	0.44049072	No
row_90	DEPDC5(ENSG00000100150)	ENSG00000100150	null	null	14283	0.933715283870697	0.44009623	No
row_91	EIF4B(ENSG00000063046)	ENSG00000063046	null	null	14490	0.9246548414230347	0.43196967	No
row_92	DEPTOR(ENSG00000155792)	ENSG00000155792	null	null	14516	0.9232982993125916	0.43098345	No
row_93	LRP6(ENSG00000070018)	ENSG00000070018	null	null	14990	0.9016554355621338	0.41232395	No
row_94	SOS2(ENSG00000100485)	ENSG00000100485	null	null	15199	0.8907675743103027	0.40411848	No
row_95	MTOR(ENSG00000198793)	ENSG00000198793	null	null	15481	0.8802340626716614	0.39303324	No
row_96	TBC1D7(ENSG00000145979)	ENSG00000145979	null	null	15615	0.8719509243965149	0.38778648	No
row_97	SLC38A9(ENSG00000177058)	ENSG00000177058	null	null	16116	0.8489657044410706	0.36806184	No
row_98	BRAF(ENSG00000157764)	ENSG00000157764	null	null	16125	0.8483766317367554	0.36774623	No
row_99	WNT5A(ENSG00000114251)	ENSG00000114251	null	null	16273	0.8399873971939087	0.3619472	No
row_100	ULK1(ENSG00000177169)	ENSG00000177169	null	null	16409	0.8305767774581909	0.35662153	No
row_101	LAMTOR2(ENSG00000116586)	ENSG00000116586	null	null	16415	0.8303021192550659	0.3564243	No
row_102	IKBKB(ENSG00000104365)	ENSG00000104365	null	null	16504	0.8272237181663513	0.35295275	No
row_103	WNT10A(ENSG00000135925)	ENSG00000135925	null	null	16729	0.813997745513916	0.34411612	No
row_104	ULK2(ENSG00000083290)	ENSG00000083290	null	null	16750	0.8122835755348206	0.34332713	No
row_105	PIK3CD(ENSG00000171608)	ENSG00000171608	null	null	16771	0.8108620643615723	0.34253815	No
row_106	IGF1R(ENSG00000140443)	ENSG00000140443	null	null	16843	0.8063181638717651	0.33973724	No
row_107	MAPK3(ENSG00000102882)	ENSG00000102882	null	null	17131	0.7976095080375671	0.3284153	No
row_108	FZD6(ENSG00000164930)	ENSG00000164930	null	null	17141	0.7968640327453613	0.32806027	No
row_109	ATP6V1C2(ENSG00000143882)	ENSG00000143882	null	null	17256	0.7876913547515869	0.32356304	No
row_110	WDR59(ENSG00000103091)	ENSG00000103091	null	null	17394	0.7791342735290527	0.31815848	No
row_111	MLST8(ENSG00000167965)	ENSG00000167965	null	null	17521	0.7721323370933533	0.31318787	No
row_112	CAB39L(ENSG00000102547)	ENSG00000102547	null	null	17523	0.7719858288764954	0.31314844	No
row_113	INSR(ENSG00000171105)	ENSG00000171105	null	null	17622	0.7650371789932251	0.3092824	No
row_114	PRKCG(ENSG00000126583)	ENSG00000126583	null	null	17746	0.7607566714286804	0.30443013	No
row_115	RRAGB(ENSG00000083750)	ENSG00000083750	null	null	17921	0.7470824718475342	0.29756597	No
row_116	WNT4(ENSG00000162552)	ENSG00000162552	null	null	18190	0.7288918495178223	0.28699356	No
row_117	FZD3(ENSG00000104290)	ENSG00000104290	null	null	18218	0.7270896434783936	0.28592843	No
row_118	WNT10B(ENSG00000169884)	ENSG00000169884	null	null	18237	0.7251651883125305	0.28521833	No
row_119	FZD4(ENSG00000174804)	ENSG00000174804	null	null	18295	0.7204344868659973	0.2829697	No
row_120	WNT6(ENSG00000115596)	ENSG00000115596	null	null	18565	0.710749089717865	0.27235785	No
row_121	DVL2(ENSG00000004975)	ENSG00000004975	null	null	18741	0.7095521092414856	0.26545423	No
row_122	LRP5(ENSG00000162337)	ENSG00000162337	null	null	18793	0.7036278247833252	0.26344234	No
row_123	PRR5(ENSG00000186654)	ENSG00000186654	null	null	18823	0.7011330127716064	0.2622983	No
row_124	NPRL2(ENSG00000114388)	ENSG00000114388	null	null	18967	0.687789261341095	0.25665703	No
row_125	TSC2(ENSG00000103197)	ENSG00000103197	null	null	18975	0.6868429183959961	0.25638092	No
row_126	SESN2(ENSG00000130766)	ENSG00000130766	null	null	19506	0.640024721622467	0.23547278	No
row_127	LPIN1(ENSG00000134324)	ENSG00000134324	null	null	19697	0.633428156375885	0.22797741	No
row_128	RPS6KA2(ENSG00000071242)	ENSG00000071242	null	null	19891	0.6127800941467285	0.2203637	No
row_129	DDIT4(ENSG00000168209)	ENSG00000168209	null	null	21328	0.5283815860748291	0.16371453	No
row_130	WNT11(ENSG00000085741)	ENSG00000085741	null	null	22304	0.38760048151016235	0.12525147	No
row_131	STRADA(ENSG00000266173)	ENSG00000266173	null	null	22842	0.33849748969078064	0.1040672	No
row_132	PIK3R2(ENSG00000105647)	ENSG00000105647	null	null	23294	0.2666791081428528	0.08627557	No
