# Supplementary material for: AI-identified CD133-targeting natural compounds demonstrate differential anti-tumor effects and mechanisms in pan-cancer models
Source: EMBO Mol Med. 2025 Oct 2;17(11):2932–65. doi: 10.1038/s44321-025-00308-1 (PMC12603267; doi:10.1038/s44321-025-00308-1)
Supplement: Supplementary file 6 — Source data Fig. 4 [file 44321_2025_308_MOESM6_ESM.zip › Figure 4/4g/PHOSPHATIDYLINOSITOL 3_KINASE REGULATOR ACTIVITY(GO_0035014).xls]

NAME	PROBE	DESCRIPTION<br>(from dataset)	GENE SYMBOL	GENE_TITLE	RANK IN GENE LIST	RANK METRIC SCORE	RUNNING ES	CORE ENRICHMENT
row_0	SLA2(ENSG00000101082)	ENSG00000101082	null	null	8231	1.1045442819595337	-0.23059596	Yes
row_1	SOCS5(ENSG00000171150)	ENSG00000171150	null	null	10179	1.0518523454666138	-0.22811125	Yes
row_2	KLF4(ENSG00000136826)	ENSG00000136826	null	null	10462	1.0446935892105103	-0.16337909	Yes
row_3	SOCS6(ENSG00000170677)	ENSG00000170677	null	null	10820	1.035341739654541	-0.10214875	Yes
row_4	SOCS2(ENSG00000120833)	ENSG00000120833	null	null	10822	1.0353156328201294	-0.027500503	Yes
row_5	PIK3R1(ENSG00000145675)	ENSG00000145675	null	null	11008	1.0312175750732422	0.03991604	Yes
row_6	SOCS7(ENSG00000274211)	ENSG00000274211	null	null	11076	1.0296630859375	0.11166857	Yes
row_7	PIK3R3(ENSG00000117461)	ENSG00000117461	null	null	13095	0.9828468561172485	0.106498934	Yes
row_8	WDR81(ENSG00000167716)	ENSG00000167716	null	null	15012	0.9331675171852112	0.1015905	Yes
row_9	WDR91(ENSG00000105875)	ENSG00000105875	null	null	15729	0.9094014763832092	0.14020285	Yes
row_10	SOCS3(ENSG00000184557)	ENSG00000184557	null	null	16139	0.8947030901908875	0.18932755	Yes
row_11	PIK3R5(ENSG00000141506)	ENSG00000141506	null	null	18041	0.806885838508606	0.17587481	Yes
row_12	SOCS1(ENSG00000185338)	ENSG00000185338	null	null	18081	0.8038572669029236	0.2323936	Yes
row_13	CISH(ENSG00000114737)	ENSG00000114737	null	null	18536	0.7736920714378357	0.27109244	Yes
row_14	PIK3R2(ENSG00000105647)	ENSG00000105647	null	null	22348	0.42507585883140564	0.15809718	No
