# Supplementary material for: AI-identified CD133-targeting natural compounds demonstrate differential anti-tumor effects and mechanisms in pan-cancer models
Source: EMBO Mol Med. 2025 Oct 2;17(11):2932–65. doi: 10.1038/s44321-025-00308-1 (PMC12603267; doi:10.1038/s44321-025-00308-1)
Supplement: Supplementary file 7 — Source data Fig. 5 [file 44321_2025_308_MOESM7_ESM.zip]

Archive with 167 entries (136 files):
- Figure 5/
- Figure 5/5a/
- Figure 5/5a/116 1.5.png
- Figure 5/5a/116 CON.png
- Figure 5/5a/116 NAC+3.png
- Figure 5/5a/116 NAC.png
- Figure 5/5a/166 3.png
- Figure 5/5a/DLD1 1.5.png
- Figure 5/5a/DLD1 3.png
- Figure 5/5a/DLD1 CON.png
- Figure 5/5a/DLD1 NAC+3.png
- Figure 5/5a/DLD1 NAC.png
- Figure 5/5a/README.txt
- Figure 5/5b/
- Figure 5/5b/Exp_20230701_1 116 ROS/
- Figure 5/5b/Exp_20230701_1 116 ROS/1.5.fcs
- Figure 5/5b/Exp_20230701_1 116 ROS/3+NAC.fcs
- Figure 5/5b/Exp_20230701_1 116 ROS/3.fcs
- Figure 5/5b/Exp_20230701_1 116 ROS/Backup/
- Figure 5/5b/Exp_20230701_1 116 ROS/CON1.fcs
- Figure 5/5b/Exp_20230701_1 116 ROS/ExpSummaryForAPI.xml
- Figure 5/5b/Exp_20230701_1 116 ROS/NAC.fcs
- Figure 5/5b/Exp_20230701_1 116 ROS/Tube3.fcs
- Figure 5/5b/Exp_20230701_1 116 ROS/Tube4.fcs
- Figure 5/5b/Exp_20230701_1 DLD ROS/
- Figure 5/5b/Exp_20230701_1 DLD ROS/1.5.fcs
- Figure 5/5b/Exp_20230701_1 DLD ROS/3.fcs
- Figure 5/5b/Exp_20230701_1 DLD ROS/Backup/
- Figure 5/5b/Exp_20230701_1 DLD ROS/CON1.fcs
- Figure 5/5b/Exp_20230701_1 DLD ROS/ExpSummaryForAPI.xml
- Figure 5/5b/Exp_20230701_1 DLD ROS/NAC 3.fcs
- Figure 5/5b/Exp_20230701_1 DLD ROS/NAC.fcs
- Figure 5/5b/Exp_20230701_1 DLD ROS/Tube5.fcs
- Figure 5/5b/README.txt
- Figure 5/5c/
- Figure 5/5c/README.txt
- Figure 5/5c/western actin 1.tif
- Figure 5/5c/western actin 2.tif
- Figure 5/5c/western bax 1.tif
- Figure 5/5c/western bax 2 (2).tif
- Figure 5/5c/western bax 2.tif
- Figure 5/5c/western bcl 1.tif
- Figure 5/5c/western bcl 2.tif
- Figure 5/5c/western lc3b 1.tif
- Figure 5/5c/western lc3b 2.tif
- Figure 5/5c/western p62 1.tif
- Figure 5/5d/
- Figure 5/5d/README.txt
- Figure 5/5d/western actin 1.tif
- Figure 5/5d/western actin 2.tif
- Figure 5/5d/western bax 1.tif
- Figure 5/5d/western bax 2.tif
- Figure 5/5d/western bcl2 1.tif
- Figure 5/5d/western bcl2 2.tif
- Figure 5/5d/western lc3b 1.tif
- Figure 5/5d/western lc3b 2.tif
- Figure 5/5d/western p62 1.tif
- Figure 5/5d/western p62 2.tif
- Figure 5/5e/
- Figure 5/5e/HCT116 0.5 1/
- Figure 5/5e/HCT116 0.5 1/116_0.51_RGB.tif
- Figure 5/5e/HCT116 0.5 1/116_0.51_RGB_DAPI.tif
- Figure 5/5e/HCT116 0.5 1/116_0.51_RGB_FITC.tif
- Figure 5/5e/HCT116 0.5 1/116_0.51_RGB_TRITC.tif
- Figure 5/5e/HCT116 0.5 2/
- Figure 5/5e/HCT116 0.5 2/116_0.52_RGB.tif
- Figure 5/5e/HCT116 0.5 2/116_0.52_RGB_DAPI.tif
- Figure 5/5e/HCT116 0.5 2/116_0.52_RGB_FITC.tif
- Figure 5/5e/HCT116 0.5 2/116_0.52_RGB_TRITC.tif
- Figure 5/5e/HCT116 0.5 3/
- Figure 5/5e/HCT116 0.5 3/116_0.53_RGB.tif
- Figure 5/5e/HCT116 0.5 3/116_0.53_RGB_DAPI.tif
- Figure 5/5e/HCT116 0.5 3/116_0.53_RGB_FITC.tif
- Figure 5/5e/HCT116 0.5 3/116_0.53_RGB_TRITC.tif
- Figure 5/5e/HCT116 1 1/
- Figure 5/5e/HCT116 1 1/116_11_RGB.tif
- Figure 5/5e/HCT116 1 1/116_11_RGB_DAPI.tif
- Figure 5/5e/HCT116 1 1/116_11_RGB_FITC.tif
- Figure 5/5e/HCT116 1 1/116_11_RGB_TRITC.tif
- Figure 5/5e/HCT116 1 2/
- Figure 5/5e/HCT116 1 2/116_12_RGB.tif
- Figure 5/5e/HCT116 1 2/116_12_RGB_DAPI.tif
- Figure 5/5e/HCT116 1 2/116_12_RGB_FITC.tif
- Figure 5/5e/HCT116 1 2/116_12_RGB_TRITC.tif
- Figure 5/5e/HCT116 1 3/
- Figure 5/5e/HCT116 1 3/116_13_RGB.tif
- Figure 5/5e/HCT116 1 3/116_13_RGB_DAPI.tif
- Figure 5/5e/HCT116 1 3/116_13_RGB_FITC.tif
- Figure 5/5e/HCT116 1 3/116_13_RGB_TRITC.tif
- Figure 5/5e/HCT116 Con 1/
- Figure 5/5e/HCT116 Con 1/116 C1_116 C1.tif
- Figure 5/5e/HCT116 Con 1/116 C1_116 C1_RGB.tif
- Figure 5/5e/HCT116 Con 1/116 C1_116 C1_RGB_DAPI.tif
- Figure 5/5e/HCT116 Con 1/116 C1_116 C1_RGB_FITC.tif
- Figure 5/5e/HCT116 Con 1/116 C1_116 C1_RGB_TRITC.tif
- Figure 5/5e/HCT116 Con 2/
- Figure 5/5e/HCT116 Con 2/116 C2_116 C2.tif
- Figure 5/5e/HCT116 Con 2/116 C2_116 C2_RGB.tif
- Figure 5/5e/HCT116 Con 2/116 C2_116 C2_RGB_DAPI.tif
- Figure 5/5e/HCT116 Con 2/116 C2_116 C2_RGB_FITC.tif
- Figure 5/5e/HCT116 Con 2/116 C2_116 C2_RGB_TRITC.tif
- Figure 5/5e/HCT116 Con 3/
- Figure 5/5e/HCT116 Con 3/116 C3 _RGB.tif
- Figure 5/5e/HCT116 Con 3/116 C3 _RGB_DAPI.tif
- Figure 5/5e/HCT116 Con 3/116 C3 _RGB_FITC.tif
- Figure 5/5e/HCT116 Con 3/116 C3 _RGB_TRITC.tif
- Figure 5/5e/README.txt
- Figure 5/5f/
- Figure 5/5f/HCT116 0.5 1/
- Figure 5/5f/HCT116 0.5 1/7_7_RGB.tif
- Figure 5/5f/HCT116 0.5 1/7_7_RGB_LysoTracker Green.tif
- Figure 5/5f/HCT116 0.5 1/7_7_RGB_TRITC.tif
- Figure 5/5f/HCT116 0.5 2/
- Figure 5/5f/HCT116 0.5 2/4_4_RGB.tif
- Figure 5/5f/HCT116 0.5 2/4_4_RGB_LysoTracker Green.tif
- Figure 5/5f/HCT116 0.5 2/4_4_RGB_TRITC.tif
- Figure 5/5f/HCT116 0.5 3/
- Figure 5/5f/HCT116 0.5 3/3_3_RGB.tif
- Figure 5/5f/HCT116 0.5 3/3_3_RGB_LysoTracker Green.tif
- Figure 5/5f/HCT116 0.5 3/3_3_RGB_TRITC.tif
- Figure 5/5f/HCT116 1 1/
- Figure 5/5f/HCT116 1 1/7_7_RGB.tif
- Figure 5/5f/HCT116 1 1/7_7_RGB_LysoTracker Green.tif
- Figure 5/5f/HCT116 1 1/7_7_RGB_TRITC.tif
- Figure 5/5f/HCT116 1 2/
- Figure 5/5f/HCT116 1 2/8_8_RGB.tif
- Figure 5/5f/HCT116 1 2/8_8_RGB_LysoTracker Green.tif
- Figure 5/5f/HCT116 1 2/8_8_RGB_TRITC.tif
- Figure 5/5f/HCT116 1 3/
- Figure 5/5f/HCT116 1 3/5_5_RGB.tif
- Figure 5/5f/HCT116 1 3/5_5_RGB_LysoTracker Green.tif
- Figure 5/5f/HCT116 1 3/5_5_RGB_TRITC.tif
- Figure 5/5f/HCT116 Con 1/
- Figure 5/5f/HCT116 Con 1/1_1_RGB.tif
- Figure 5/5f/HCT116 Con 1/1_1_RGB_FITC.tif
- Figure 5/5f/HCT116 Con 1/1_1_RGB_TRITC.tif
- Figure 5/5f/HCT116 Con 2/
- Figure 5/5f/HCT116 Con 2/2_2_RGB.tif
- Figure 5/5f/HCT116 Con 2/2_2_RGB_FITC.tif
- Figure 5/5f/HCT116 Con 2/2_2_RGB_TRITC.tif
- Figure 5/5f/HCT116 Con 3/
- Figure 5/5f/HCT116 Con 3/4_4_RGB.tif
- Figure 5/5f/HCT116 Con 3/4_4_RGB_LysoTracker Green.tif
- Figure 5/5f/HCT116 Con 3/4_4_RGB_TRITC.tif
- Figure 5/5f/README.txt
- Figure 5/5g, h/
- Figure 5/5g, h/Con 5x (1).tif
- Figure 5/5g, h/Con 5x (2).tif
- Figure 5/5g, h/Con 5x (3).tif
- Figure 5/5g, h/Con 5x (4).tif
- Figure 5/5g, h/PP10 5x (1).tif
- Figure 5/5g, h/PP10 5x (2).tif
- Figure 5/5g, h/PP10 5x (3).tif
- Figure 5/5g, h/PP10 5x (4).tif
- Figure 5/5g, h/README.txt
- Figure 5/5i/
- Figure 5/5i/README.txt
- Figure 5/5i/western actin 1.tif
- Figure 5/5i/western actin 2.tif
- Figure 5/5i/western caspase1 1.tif
- Figure 5/5i/western caspase1 2.tif
- Figure 5/5i/western GSDMD 1.tif
- Figure 5/5i/western GSDMD 2.tif
- Figure 5/5i/western il1b 1.tif
- Figure 5/5i/western il1b 2.tif
- Figure 5/5i/western il1b-m 1.tif
- Figure 5/5i/western il1b-m 2.tif
