# Supplementary material for: AI-identified CD133-targeting natural compounds demonstrate differential anti-tumor effects and mechanisms in pan-cancer models
Source: EMBO Mol Med. 2025 Oct 2;17(11):2932–65. doi: 10.1038/s44321-025-00308-1 (PMC12603267; doi:10.1038/s44321-025-00308-1)
Supplement: Supplementary file 8 — Source data Fig. 6 [file 44321_2025_308_MOESM8_ESM.zip]

Archive with 103 entries (91 files):
- Figure 6/
- Figure 6/6a/
- Figure 6/6a/Volcano plot of PP24.xlsx
- Figure 6/6b/
- Figure 6/6b/KEGG 116 24.prism
- Figure 6/6c/
- Figure 6/6c/README.txt
- Figure 6/6c/western AKT.tif
- Figure 6/6c/western bactin.tif
- Figure 6/6c/western bcatnenin.tif
- Figure 6/6c/western Dvl2.tif
- Figure 6/6c/western gsk3b.tif
- Figure 6/6c/western Laminb1.tif
- Figure 6/6c/western LEF1.tif
- Figure 6/6c/western Naked1.tif
- Figure 6/6c/western p bcat.tif
- Figure 6/6c/western p gsk3b.tif
- Figure 6/6c/western pAKT.tif
- Figure 6/6c/western pGSK3b.tif
- Figure 6/6c/western TCF17.tif
- Figure 6/6c/western-GSK3b.tif
- Figure 6/6d/
- Figure 6/6d/1.5 (1).tif
- Figure 6/6d/1.5 (2).tif
- Figure 6/6d/1.5 (3).tif
- Figure 6/6d/3 (1).tif
- Figure 6/6d/3 (2).tif
- Figure 6/6d/3 (3).tif
- Figure 6/6d/Con (1).tif
- Figure 6/6d/Con (2).tif
- Figure 6/6d/Con (3).tif
- Figure 6/6d/NAC (1).tif
- Figure 6/6d/NAC (2).tif
- Figure 6/6d/NAC (3).tif
- Figure 6/6d/NAC+3 (1).tif
- Figure 6/6d/NAC+3 (2).tif
- Figure 6/6d/NAC+3 (3).tif
- Figure 6/6d/README.txt
- Figure 6/6e/
- Figure 6/6e/Exp_20231231_1 116 ROS/
- Figure 6/6e/Exp_20231231_1 116 ROS/Backup/
- Figure 6/6e/Exp_20231231_1 116 ROS/D2.fcs
- Figure 6/6e/Exp_20231231_1 116 ROS/D4.fcs
- Figure 6/6e/Exp_20231231_1 116 ROS/DC.fcs
- Figure 6/6e/Exp_20231231_1 116 ROS/DN''.fcs
- Figure 6/6e/Exp_20231231_1 116 ROS/DN'.fcs
- Figure 6/6e/Exp_20231231_1 116 ROS/DN.fcs
- Figure 6/6e/Exp_20231231_1 116 ROS/DN4.fcs
- Figure 6/6e/Exp_20231231_1 116 ROS/ExpSummaryForAPI.xml
- Figure 6/6e/Exp_20231231_1 116 ROS/H2'.fcs
- Figure 6/6e/Exp_20231231_1 116 ROS/H2.fcs
- Figure 6/6e/Exp_20231231_1 116 ROS/H4'.fcs
- Figure 6/6e/Exp_20231231_1 116 ROS/H4.fcs
- Figure 6/6e/Exp_20231231_1 116 ROS/HC'.fcs
- Figure 6/6e/Exp_20231231_1 116 ROS/HC.fcs
- Figure 6/6e/Exp_20231231_1 116 ROS/HN.fcs
- Figure 6/6e/Exp_20231231_1 116 ROS/HN4.fcs
- Figure 6/6e/README.txt
- Figure 6/6f, g/
- Figure 6/6f, g/Exp_20230407 DLD1 HCT116/
- Figure 6/6f, g/Exp_20230407 DLD1 HCT116/116 0.5.fcs
- Figure 6/6f, g/Exp_20230407 DLD1 HCT116/116 1.fcs
- Figure 6/6f, g/Exp_20230407 DLD1 HCT116/116 2.fcs
- Figure 6/6f, g/Exp_20230407 DLD1 HCT116/116 4.fcs
- Figure 6/6f, g/Exp_20230407 DLD1 HCT116/116 5.fcs
- Figure 6/6f, g/Exp_20230407 DLD1 HCT116/DLD1 ++.fcs
- Figure 6/6f, g/Exp_20230407 DLD1 HCT116/DLD1 0.5.fcs
- Figure 6/6f, g/Exp_20230407 DLD1 HCT116/DLD1 1&#39;.fcs
- Figure 6/6f, g/Exp_20230407 DLD1 HCT116/DLD1 1.fcs
- Figure 6/6f, g/Exp_20230407 DLD1 HCT116/DLD1 2.fcs
- Figure 6/6f, g/Exp_20230407 DLD1 HCT116/DLD1 4&#39;.fcs
- Figure 6/6f, g/Exp_20230407 DLD1 HCT116/DLD1 4.fcs
- Figure 6/6f, g/Exp_20230407 DLD1 HCT116/ExpSummaryForAPI.xml
- Figure 6/6f, g/Exp_20230413 DLD1 HCT116/
- Figure 6/6f, g/Exp_20230413 DLD1 HCT116/--.fcs
- Figure 6/6f, g/Exp_20230413 DLD1 HCT116/116 0.5.1.fcs
- Figure 6/6f, g/Exp_20230413 DLD1 HCT116/116 0.5.2.fcs
- Figure 6/6f, g/Exp_20230413 DLD1 HCT116/116 0.5.3.fcs
- Figure 6/6f, g/Exp_20230413 DLD1 HCT116/116 0.5.fcs
- Figure 6/6f, g/Exp_20230413 DLD1 HCT116/116 1.1.fcs
- Figure 6/6f, g/Exp_20230413 DLD1 HCT116/116 1.2.fcs
- Figure 6/6f, g/Exp_20230413 DLD1 HCT116/116 1.fcs
- Figure 6/6f, g/Exp_20230413 DLD1 HCT116/116 bld.fcs
- Figure 6/6f, g/Exp_20230413 DLD1 HCT116/116 bld1.fcs
- Figure 6/6f, g/Exp_20230413 DLD1 HCT116/116 bld2.fcs
- Figure 6/6f, g/Exp_20230413 DLD1 HCT116/DLD1 0.5.1.fcs
- Figure 6/6f, g/Exp_20230413 DLD1 HCT116/DLD1 0.5.fcs
- Figure 6/6f, g/Exp_20230413 DLD1 HCT116/DLD1 1.1.fcs
- Figure 6/6f, g/Exp_20230413 DLD1 HCT116/DLD1 1.2.fcs
- Figure 6/6f, g/Exp_20230413 DLD1 HCT116/DLD1 1.3.fcs
- Figure 6/6f, g/Exp_20230413 DLD1 HCT116/DLD1 1.fcs
- Figure 6/6f, g/Exp_20230413 DLD1 HCT116/DLD1 bld.fcs
- Figure 6/6f, g/Exp_20230413 DLD1 HCT116/DLD1 bld1.fcs
- Figure 6/6f, g/Exp_20230413 DLD1 HCT116/DLD1 bld2.fcs
- Figure 6/6f, g/Exp_20230413 DLD1 HCT116/ExpSummaryForAPI.xml
- Figure 6/6f, g/README.txt
- Figure 6/6h/
- Figure 6/6h/README.txt
- Figure 6/6h/western actin 1.tif
- Figure 6/6h/western actin 2.tif
- Figure 6/6h/western bax 1.tif
- Figure 6/6h/western bcl2 1.tif
- Figure 6/6h/western bcl2 2.tif
