# Supplementary material for: AI-identified CD133-targeting natural compounds demonstrate differential anti-tumor effects and mechanisms in pan-cancer models
Source: EMBO Mol Med. 2025 Oct 2;17(11):2932–65. doi: 10.1038/s44321-025-00308-1 (PMC12603267; doi:10.1038/s44321-025-00308-1)
Supplement: Supplementary file 8 — Source data Fig. 6 [file 44321_2025_308_MOESM8_ESM.zip › Figure 6/6a/Volcano plot of PP24.xlsx]

## Sheet: 24 DLD1
gene	logFC	padj
EEF1A1	0.104152	0.799575
MT-CO1	-0.207531	0.613012
MT-ND4	-0.0927831	0.821055
MT-CO2	-0.156037	0.703722
MT-RNR2	0.572456	0.164381
MT-CO3	0.0100588	0.98047
MT-ATP6	-0.273878	0.504654
MT-ND2	-0.108989	0.790529
MT-CYB	-0.149527	0.715562
SCD	-0.355237	0.387244
MT-ND5	0.30445	0.458424
KRT8	0.585176	0.155074
HSP90AA1	0.276443	0.500717
EEF2	0.277626	0.498923
HSP90AB1	0.297685	0.468476
RPS2	0.18378	0.654317
MT-ND3	-0.195679	0.633573
ACTG1	0.981459	0.0177909
FAT1	0.0503162	0.90242
PKM	0.515332	0.210226
HSPA8	0.455023	0.268346
GAPDH	0.414783	0.312802
RPLP0	0.169327	0.680019
PERP	0.0477899	0.907288
MT-ND1	0.172417	0.674442
RPL3	0.0469001	0.909139
MT-ND4L	-0.234321	0.56815
PTMA	0.224157	0.585103
RPL13A	0.0230164	0.955417
ENO1	0.538119	0.190921
ACTB	0.799167	0.0528801
MT-RNR1	0.915654	0.0272136
RPL4	0.0851226	0.83579
RPL8	0.210355	0.608445
PABPC1	0.245669	0.549699
FASN	0.0689473	0.866704
AHNAK	0.436212	0.28856
RPSA	0.151625	0.711963
FLNA	0.79552	0.0539564
HNRNPA1	0.116199	0.777206
AKAP12	1.53014	0.000317257
RPL13	0.15276	0.709964
MT-ND6	0.381494	0.353306
PPIA	0.259788	0.527052
NPM1	0.284347	0.488795
RPS3	0.0289133	0.943992
YBX1	0.406496	0.322682
RPL12	0.0916697	0.823403
ANXA2	0.616199	0.134648
RPS18	0.00837484	0.9839
HNRNPA2B1	0.138502	0.735883
NCL	0.234689	0.567657
YWHAZ	0.425269	0.300945
RPLP1	0.149822	0.715314
RPL41	0.066871	0.870761
HSPD1	0.368915	0.369386
TPT1	0.0659756	0.872482
SLC38A2	0.0865243	0.833368
RPL15	0.117284	0.775261
RPL27A	0.0741344	0.856804
EIF4G2	0.252485	0.538707
RPL7	0.0642106	0.875946
RPS6	-0.0704399	0.863946
PLEC	0.692602	0.0929628
RPL10	0.192619	0.639184
TMSB10	0.526474	0.200797
KRT18	0.558087	0.175107
RPL7A	0.154817	0.706293
EZR	0.687929	0.0954831
RPS3A	-0.000486124	0.999292
RPL6	0.136569	0.73957
CANX	-0.0311103	0.939715
LDHA	0.856806	0.0381634
TUBB	0.280475	0.494778
RPL5	0.13598	0.740662
HMGA1	0.924499	0.0255376
KITLG	-0.05162	0.903495
RACK1	0.185966	0.650773
HSP90B1	0.0977733	0.811831
RPS8	0.100519	0.806776
RPL19	0.109594	0.789719
RPS4X	0.0703655	0.864155
FTH1	0.336624	0.412648
CXCL5	-0.0926628	0.821395
RPS19	0.19991	0.626636
DCBLD2	0.876906	0.0347043
RPS9	0.083821	0.838466
ATP5F1B	0.177994	0.664813
PRKDC	0.115738	0.778113
RPL29	0.0723051	0.860448
DYNC1H1	0.092857	0.82116
ITPRID2	0.123809	0.764316
HNRNPK	0.18981	0.644033
DDX5	0.0754654	0.854335
EREG	0.194398	0.636059
RPS27A	0.148096	0.718514
CYB5B	0.164272	0.689795
HNRNPU	0.150523	0.714068
RPL18A	0.120732	0.769111
CALR	0.139119	0.734811
KRT19	0.672143	0.103078
MYH9	0.647932	0.115893
RPS16	0.219674	0.593024
RPS11	0.132174	0.747914
HNRNPC	0.137749	0.737521
TMBIM6	0.0551961	0.893178
SPTBN1	0.308381	0.452827
HMGB1	0.210301	0.608778
RPS14	0.100049	0.807792
APP	0.176705	0.667033
HSPA5	0.0771578	0.851055
SRRM2	-0.102845	0.802373
CLTC	0.203452	0.620508
XRCC6	0.191064	0.641983
SET	0.184792	0.652864
PDP1	0.120055	0.772291
DHCR24	0.126409	0.75831
EIF4B	-0.0407853	0.921417
EIF5A	0.398192	0.332937
CCND1	0.860593	0.0373838
RPL37A	0.0875382	0.831507
RPS5	0.271298	0.509434
TPI1	0.605418	0.141707
RPS12	0.0913051	0.824396
TFRC	0.207982	0.612676
H3F3B	0.558704	0.175308
RPL23	0.0281785	0.945701
RAN	0.313564	0.445633
EIF4G1	0.253371	0.537471
P4HB	0.233771	0.569528
RPS24	0.0571056	0.889818
RPL11	0.19463	0.636009
S100A6	0.677565	0.10077
RPLP2	0.182899	0.656305
SLC7A5	0.0465513	0.909891
RPL31	-0.0306571	0.940859
CFL1	0.408861	0.32025
EIF3A	0.086719	0.833097
RPS20	0.16539	0.687609
UBC	0.361173	0.380262
FDFT1	0.0955253	0.816404
YWHAE	0.28403	0.489656
PFN1	0.520651	0.206073
TUBB4B	0.58725	0.153962
RPL14	0.10698	0.794905
SLC25A3	0.124453	0.762158
ILF3	0.15021	0.714759
HNRNPA3	0.0673761	0.869915
RPL32	0.116324	0.777415
CSDE1	0.126194	0.758911
SOX4	0.159276	0.699065
FTL	0.330157	0.422124
RPL10A	0.0142903	0.972694
GANAB	-0.160533	0.696094
ACLY	0.152464	0.710777
EIF4A2	-0.0986313	0.810537
TUBA1B	0.60528	0.14184
EEF1A1P5	0.0717815	0.861785
LMNA	0.472217	0.251249
RPL18	0.112463	0.78454
NAP1L1	0.00993091	0.980978
TRIM28	0.310988	0.449551
BSG	0.0859214	0.834485
APLP2	-0.00326799	0.993876
RPS27	-0.0233278	0.955193
PSAP	-0.0184826	0.964442
RPL35	0.247628	0.547112
TXNRD1	0.780337	0.0589254
ATP1A1	0.0715095	0.861993
HNRNPH1	-0.0272808	0.947306
HSPA9	0.147767	0.719233
PTBP1	0.383801	0.35076
MKI67	0.0869821	0.832525
EPCAM	0.146776	0.720922
HMGCS1	-0.0260744	0.949697
RPS7	0.174317	0.671729
H2AFZ	0.285577	0.487282
CCT3	0.286601	0.486648
RPL35A	0.0863901	0.833834
RPS15	0.250116	0.542963
GNAS	0.178337	0.664674
HUWE1	0.0801999	0.845458
HDLBP	0.139267	0.734759
SERBP1	0.298788	0.467558
ERRFI1	1.0705	0.0100153
XRCC5	0.204135	0.61963
KHSRP	0.320479	0.43568
BMP4	0.0206133	0.960176
IPO7	0.121803	0.766968
RPL24	0.192259	0.640104
SPINT2	0.0946377	0.817944
RPS2P5	0.136043	0.740843
LMNB2	0.220755	0.591404
PGK1	0.718816	0.0816212
NONO	0.129743	0.752516
RPL27	0.0768038	0.852073
RPS25	0.101483	0.805432
ACTN4	0.455306	0.268786
CCT7	0.281405	0.493773
PRPF8	0.133783	0.744885
KPNB1	0.293325	0.475629
BTF3	0.245632	0.550425
SLC2A1	0.632702	0.124707
RPL23A	0.0949946	0.817619
CCT6A	0.30964	0.451541
PRDX1	0.328844	0.424274
CALM2	0.320678	0.43541
EEF1B2	0.14431	0.726161
DDX3X	0.281157	0.494207
EIF3E	-0.0376551	0.927653
ATP5F1A	0.00143334	0.9976
RPL28	0.247721	0.547145
CCT4	0.328802	0.423902
SNRNP200	0.0833941	0.839438
2024-09-02	0.0587961	0.886556
SLC38A1	0.19583	0.633857
SLC3A2	-0.0219184	0.957663
YWHAQ	0.400837	0.330111
RPL37	-0.06768	0.869796
EIF4H	0.376961	0.359683
ITGB1	0.262501	0.523543
PTGES3	0.236904	0.564648
XPO1	-0.00339445	0.993698
CTNNB1	0.33784	0.411546
HNRNPM	0.235354	0.567163
ATP2A2	0.193787	0.63737
CCT2	0.353132	0.390774
TKT	0.257506	0.531605
RHOA	0.360713	0.380724
CPOX	0.306591	0.457082
GSTP1	0.117331	0.775473
PGAM1	0.586849	0.154509
PRRC2A	0.12996	0.752031
HMGCR	-0.146586	0.72183
RPL36	0.126864	0.758049
ATF4	0.092135	0.822855
RPL9	0.105007	0.799211
SFPQ	0.0718626	0.861514
LASP1	0.481296	0.242349
RPL21	0.107993	0.793267
DDX17	-0.235837	0.566375
RTN4	0.413829	0.31454
GPRC5A	0.860991	0.0374552
TPM4	0.628284	0.127625
TCP1	0.381372	0.354049
G3BP1	0.376872	0.360086
NUCKS1	-0.170567	0.678574
ACTR2	0.163966	0.690049
PAICS	0.231366	0.573927
CDH1	-0.113792	0.781829
FLNB	0.46164	0.26196
MYOF	0.0798798	0.846291
IPO5	0.231876	0.572859
TPM3	0.488105	0.235956
SREBF2	-0.0231148	0.955612
SYNCRIP	0.162451	0.692966
MACF1	0.351323	0.393269
SEC61A1	0.0900577	0.826724
CAPRIN1	0.232767	0.571663
FUS	-0.0270381	0.947894
UBA52	0.157751	0.701718
MCM7	0.191684	0.64132
PLXNB2	-0.108872	0.791307
UBA1	0.195427	0.634812
DDB1	0.206882	0.614962
HNRNPF	0.200118	0.626621
RPS13	0.124883	0.761766
SRSF3	0.134367	0.744054
NORAD	0.397281	0.334512
PTPRF	0.181135	0.659614
HDGF	0.205528	0.617307
SPTAN1	-0.0171521	0.966915
CCT5	0.40499	0.325242
BZW1	0.479948	0.243975
PARP1	0.323162	0.432223
UBB	0.108953	0.791515
UBR4	0.219931	0.592754
RPL30	0.122582	0.766392
STMN1	0.242846	0.555532
RPL34	-0.00252196	0.995743
STIP1	0.371535	0.366733
MPRIP	0.40142	0.329407
CHPF	0.328555	0.425126
TMEM123	0.0898593	0.827211
ADAR	0.0437346	0.915676
HNRNPAB	0.531513	0.196999
NOLC1	0.389443	0.344256
GLG1	-0.251029	0.542697
SLC16A1	-0.308371	0.453285
SON	0.0924995	0.822244
MSMO1	-0.063782	0.877107
PDIA3	0.0550467	0.893726
PHLDA1	0.643022	0.119611
AP2B1	0.410144	0.319076
SLC25A6	0.130797	0.75068
SF3B1	0.0820039	0.842659
CTNNA1	0.671287	0.103976
RPS26	0.115581	0.77904
TOP2A	-0.0454366	0.912239
VCP	0.301822	0.463068
EIF1	0.435161	0.290694
CD44	0.476257	0.251399
ODC1	0.558938	0.175322
CNBP	0.203489	0.621102
MT2A	1.30282	0.00180423
HMGB2	0.113331	0.783342
GNB1	0.38555	0.34914
HSPH1	0.333693	0.417458
RPL39	-0.113396	0.783465
MLEC	-0.032641	0.937167
ILF2	0.286043	0.487153
H1F0	0.10341	0.804276
SUPT16H	0.164342	0.689659
CD46	-0.308964	0.452573
ACACA	-0.140918	0.732509
GPI	0.441303	0.283872
CCT8	0.341631	0.406705
POLR2A	0.174522	0.671565
CBX3	0.128797	0.754535
ITGA3	0.453035	0.271504
SAT1	0.247809	0.548529
ANXA1	0.500803	0.22532
CD9	0.0821945	0.841809
RHOBTB3	0.041666	0.919493
ST13	0.16579	0.687233
STT3B	0.0288938	0.944253
DDX21	0.372081	0.366032
RPN1	0.209167	0.611199
HMGN1	0.0401857	0.922584
MRFAP1	0.346331	0.400199
ASPH	0.409932	0.3196
DHCR7	-0.150385	0.714842
SLC25A5	0.318011	0.439825
OAZ1	0.320527	0.436119
ANKRD11	0.206249	0.616326
TNPO1	0.29737	0.469819
DSG2	0.0131019	0.974989
CAV1	0.338756	0.419161
IQGAP1	0.317488	0.440584
DHX9	0.220665	0.592045
RAD23B	0.289797	0.481494
KPNA2	0.367682	0.372056
MCM4	0.249969	0.54345
MAP4	0.250619	0.542705
GCN1	0.14285	0.728659
PTTG1IP	0.411303	0.317706
YWHAG	0.433726	0.292572
AGRN	-0.113995	0.781619
PRRC2C	0.12242	0.766286
RAD21	0.0566883	0.891123
TMSB4X	0.448552	0.27596
LDLR	0.495488	0.229092
DSP	-0.0826058	0.841212
LRPPRC	0.0806507	0.84494
CLIC1	0.428292	0.298387
DNMT1	0.184027	0.654731
EWSR1	-0.010298	0.980514
PRRC2B	0.11737	0.775576
MYL12B	0.376881	0.360242
EIF3B	0.276099	0.502565
MYL6	0.359297	0.38285
PGD	0.052997	0.89786
ITGB4	0.228156	0.579629
WDR1	0.597506	0.147424
PTPN11	0.365794	0.374551
VCL	0.270972	0.510014
SLC1A5	-0.0283402	0.945331
ST14	0.0736319	0.858046
LARP1	0.201401	0.624518
RPL38	0.175033	0.671283
ARF1	0.406973	0.323136
DDOST	0.0272872	0.947626
MET	0.292745	0.477961
PDIA4	-0.00261456	0.995372
KMT2D	0.15628	0.704308
IMPDH2	-0.0258157	0.950677
NACA	0.0902871	0.826836
CBX5	0.0379762	0.926914
AP2M1	0.191478	0.641762
CDCP1	0.561124	0.173824
DIAPH1	0.373356	0.364327
RPS21	0.133518	0.746132
HMGN2	-0.0718223	0.861735
SUMO2	0.173897	0.673223
HSPB1	-0.142091	0.730179
UBE2D3	0.211065	0.608181
AHCY	0.379536	0.357099
TUBA1C	0.657157	0.111412
SMG1	0.101166	0.80608
IARS	-0.083909	0.8387
ADAM9	0.21186	0.606607
GHITM	0.0881058	0.830631
ANXA5	0.749102	0.0698801
ZFP36L1	0.420525	0.307585
DAG1	-0.15672	0.703569
2024-09-09	0.0713275	0.86273
DDR1	0.00626887	0.988408
LAMA5	-0.114141	0.781745
DNAJA1	0.340571	0.408589
SLC12A2	-0.67277	0.103024
YWHAB	0.31461	0.444816
CNOT1	0.108574	0.792234
DHX15	0.255527	0.534879
PSMD2	0.33064	0.422281
RPS23	0.146778	0.722034
LGALS3BP	-0.422843	0.305343
TOP1	0.331028	0.421839
SSRP1	0.226922	0.581504
CTNND1	0.194425	0.636894
JUP	0.181378	0.659578
G3BP2	0.2617	0.52527
PEBP1	-0.0116713	0.977983
TARS	0.106817	0.795495
LAPTM4B	-0.0754383	0.858934
QSOX1	0.224564	0.585043
BRD2	0.0987286	0.810801
NQO1	0.296407	0.471839
C1QBP	0.303299	0.461836
CALM1	0.370689	0.367857
IGF2R	0.217271	0.59737
TMED2	0.189099	0.646066
DYNLL2	0.0289749	0.944514
DUSP6	0.942622	0.0231339
TAF15	-0.0744775	0.856928
PRKCSH	-0.029083	0.944083
DST	-0.390682	0.344597
RPN2	-0.0557808	0.892548
HSPA4	0.148701	0.718125
CD151	0.146046	0.722668
PCNA	0.270415	0.511303
INSIG1	0.00746128	0.986153
LRRC75A-AS1	-0.236144	0.567251
EPRS	-0.0835597	0.83933
ACIN1	-0.00914273	0.9828
NUP210	-0.283451	0.490966
FAM129B	0.543256	0.187661
FAU	0.304336	0.460156
HNRNPA0	0.156417	0.704235
RPL9P9	0.148213	0.718962
NSD2	0.231789	0.573395
RRBP1	0.285732	0.487556
PAPOLA	0.24649	0.549624
GDF15	0.913477	0.0274329
FLII	0.324465	0.430515
CHCHD2	0.419948	0.30815
RPS29	0.0587361	0.887549
TUFM	0.139305	0.735387
ABLIM1	0.0403319	0.922905
PRKAR1A	0.191214	0.642961
THRAP3	0.0369247	0.929117
LSS	-0.226397	0.582849
CD63	0.243157	0.554658
SOD1	0.201487	0.625183
CLIC4	0.125474	0.760658
MYO1C	0.262515	0.523672
RCC2	0.0456885	0.912232
NAA50	0.254012	0.537417
TXN	0.401064	0.330463
HNRNPUL1	0.171612	0.676882
SFN	0.870387	0.0355127
COX4I1	0.227375	0.581231
CALM3	0.210205	0.610106
UHMK1	0.244228	0.553639
ITM2C	0.047635	0.908255
PHB2	0.0618107	0.881351
HLA-C	0.092712	0.82215
AREG	0.417508	0.311693
RSL1D1	0.280627	0.495793
PRDX3	0.0429358	0.917641
U2AF2	0.274133	0.505777
VDAC1	0.272575	0.508091
TNRC18	-0.0298518	0.942736
USP22	0.212632	0.606031
PSMA7	0.281297	0.494612
FAM3C	0.273267	0.509479
ETF1	0.362324	0.379025
EPS8L2	0.0575219	0.889008
H2AFY	0.271398	0.509701
CSE1L	0.114064	0.781984
CAPN1	0.315359	0.443746
SF1	0.201876	0.624186
KIF5B	0.0700878	0.865247
RN7SL2	1.46784	0.000514765
CYCS	0.42976	0.297167
HNRNPD	-0.158025	0.701974
HNRNPDL	-0.220356	0.592672
MCFD2	0.449261	0.275325
AGO2	0.391455	0.342581
RBMX	0.0179533	0.965845
CKAP5	0.109393	0.79089
NFAT5	-0.0549438	0.894343
PABPC4	0.243522	0.554592
PRMT1	0.136221	0.741357
SMARCC1	0.176627	0.668493
CALU	0.251169	0.541787
EIF2S3	0.117384	0.775994
ARL6IP1	-0.0176185	0.966462
MAT2A	-0.0845431	0.837664
TRIP12	0.264124	0.521342
TEAD1	0.446919	0.278066
S100A10	0.467136	0.25672
DDX6	0.196311	0.63427
TM9SF3	0.037615	0.927515
IDI1	0.156186	0.705065
SURF4	0.352216	0.392561
SDCBP	0.349813	0.395579
NOP56	0.0966027	0.814905
TMED10	0.0305469	0.941472
TRIB1	0.944086	0.0270937
MTHFD2	0.107197	0.795091
PDIA6	0.120547	0.769718
CLDN4	0.145379	0.724237
GLO1	0.286536	0.486894
CAPN2	0.836939	0.0434097
MTND2P28	-0.218709	0.595653
ITGA6	0.223751	0.586616
MAVS	0.0131589	0.975511
BAZ1B	0.302023	0.463573
SOX9	0.290576	0.480298
SQSTM1	0.556022	0.177846
PRDX6	0.196553	0.633369
YBX3	0.33391	0.418095
ARHGAP29	0.393706	0.341716
EEF1A2	-0.0736862	0.860663
ARHGEF12	0.00154513	0.997614
KHDRBS1	0.0975858	0.813163
EPHA2	0.55225	0.180579
CD81	0.0707252	0.86389
OGT	-0.337858	0.412532
NFE2L1	0.0653074	0.874453
IRS1	0.361157	0.381574
MORF4L2	0.150853	0.714486
TMPO	0.135452	0.742525
MTATP6P1	0.100573	0.807348
MCL1	0.597421	0.147964
SLC16A3	0.9198	0.0267235
B4GALT5	0.241231	0.560445
2024-09-11	0.216336	0.599268
ITPR3	0.328245	0.425659
FKBP1A	0.571377	0.166707
ARF4	0.503036	0.222356
PSAT1	-0.197948	0.630537
TLN1	0.326403	0.428163
SLC39A14	0.0391821	0.924506
SREBF1	-0.491489	0.233951
PPP1CC	0.192816	0.640467
ARPP19	0.404551	0.326752
APEX1	-0.0802599	0.846388
AP3D1	0.277452	0.500561
DNAJB1	0.418932	0.309517
SRSF6	-0.0154972	0.970923
NAP1L4	0.287747	0.48473
RPS28P7	0.0823206	0.843572
PPP2R1A	0.261624	0.525545
ATP2C1	-0.105937	0.797021
RAB7A	0.590598	0.152726
RRM1	0.203326	0.621334
TFDP1	0.187028	0.649832
COPA	0.148134	0.719391
TK1	0.398038	0.334245
TSC22D1	0.411202	0.320751
HYOU1	0.0798302	0.84657
ZDHHC20	-0.0915181	0.824798
RANGAP1	0.420191	0.307978
MAL2	0.191222	0.642671
CTTN	0.290913	0.479865
MORF4L1	0.152385	0.712056
MTPN	0.26661	0.517941
H3F3A	0.11246	0.785283
ABCC2	-0.276569	0.694437
CTSB	0.357623	0.385413
CDC37	0.43488	0.291712
CD164	0.0374686	0.927991
GDI2	0.16698	0.6853
SPINT1	0.101869	0.804593
YME1L1	0.165615	0.687837
NASP	-0.0163479	0.96895
SRP9	0.128669	0.755077
GART	0.207088	0.61533
RAC1	0.44582	0.279726
TRRAP	0.0379542	0.927067
MCM3	-0.0208051	0.9604
DEK	-0.0514508	0.90096
BAZ2A	0.01604	0.969551
NT5E	1.11751	0.00720539
MYL12A	0.658499	0.110917
CAVIN1	1.19569	0.00412923
FSCN1	0.4802	0.24579
RBM39	-0.0398965	0.923425
HNRNPR	0.101276	0.806542
EIF3H	0.122891	0.766518
DSTN	0.243355	0.555381
RPL7L1	0.273984	0.506164
PRDX5	0.142549	0.729482
ANP32A	0.0363055	0.930353
YAP1	0.196663	0.633236
SNRNP70	0.123543	0.764614
CNN2	0.546034	0.185487
PHLDB2	0.345077	0.405251
COX7C	-0.0884544	0.830686
STT3A	-0.0527661	0.89853
CLSTN1	0.0430068	0.917365
CLU	0.0121021	0.976998
MYC	0.454543	0.272156
NUP50	0.621725	0.132004
KIF1C	0.287181	0.486013
ACTR3	0.349467	0.396493
SMC1A	-0.015536	0.970447
PDS5A	0.0403453	0.922518
2024-03-06	-0.192077	0.641544
SHMT2	-0.0625015	0.879893
KTN1	-0.499083	0.22611
ATP1B3	0.410618	0.319087
HLA-A	-0.195327	0.635315
FKBP4	0.460312	0.26504
ZNF664	-0.025417	0.951514
GSPT1	0.36622	0.374075
BAG6	0.320668	0.436739
NEAT1	-0.302556	0.462916
KIAA0100	0.0617876	0.881305
SLC20A1	0.500037	0.22547
SF3B3	0.0443021	0.914954
ARCN1	0.263556	0.522424
ANP32B	0.0860728	0.834952
PSMA4	0.153959	0.709153
FAM120A	0.227803	0.580334
PIEZO1	0.205029	0.61888
MSI2	-0.189023	0.647334
CRIM1	-0.0405443	0.921794
IDH1	-0.530711	0.198724
ARF3	0.195479	0.635338
RANBP2	-0.2278	0.580487
ITGB5	0.616716	0.135157
CDV3	0.568202	0.168774
TAX1BP1	0.0633235	0.877982
NCKAP1	0.0509397	0.90205
EIF3L	0.176952	0.66858
PHGDH	-0.471132	0.253205
ATAD2	0.170492	0.679313
MOB1A	0.0873441	0.832874
LSR	0.409233	0.321082
RPL22L1	0.0669794	0.871927
F2RL1	0.692226	0.0941749
ARPC2	0.211521	0.607715
MTAP	0.303742	0.465043
TNFRSF10B	0.231751	0.573959
HERC2	-0.139536	0.735163
LMAN1	-0.00632459	0.988251
IER3	0.945642	0.0229555
NUFIP2	0.121481	0.768471
HECTD1	0.035539	0.931903
ID1	-0.628831	0.13057
SRSF11	-0.125397	0.761394
MLF2	0.248073	0.547713
KDM1A	0.207463	0.614739
RRM2	0.598388	0.147102
SSR3	0.350271	0.395505
TCOF1	0.420315	0.30773
SLC7A1	0.00123102	0.998172
ERP29	-0.131467	0.749971
SF3B2	0.212736	0.606513
CORO1C	0.506864	0.219068
EIF5	0.279643	0.497513
HDAC1	-0.00382229	0.993648
TOMM20	0.0944047	0.819736
NACC1	0.22963	0.577895
BIRC6	0.0196892	0.962362
OLA1	0.26119	0.526468
ACTN1	0.770972	0.0625946
TRAM1	-0.0749745	0.856319
SRP14	0.184488	0.654883
UBE2H	0.245266	0.554094
PTMS	-0.107405	0.797825
LRRC59	0.485023	0.239945
UBR5	-0.101041	0.807279
CELF1	0.202566	0.623411
HNRNPL	0.282983	0.492589
DCAF7	0.0427868	0.918318
VARS	-0.0100965	0.98119
OGA	0.0979019	0.81308
SQLE	-0.0518366	0.900253
NUP98	0.249418	0.544905
FAM83H	0.323972	0.431802
MLLT6	-0.0972167	0.814047
PPM1G	0.252368	0.540309
STARD7	0.127139	0.758207
LGALS1	0.589158	0.183116
SAE1	0.121625	0.768767
CBX6	0.156706	0.704385
ITGAV	-0.112641	0.784561
COLGALT1	0.207983	0.613773
YARS	0.0143083	0.972812
TM9SF2	-0.0713413	0.862933
BUB3	0.0799693	0.846874
UBE2S	0.778881	0.0600967
MVD	0.0767115	0.853815
TALDO1	0.181613	0.65933
TRA2B	0.0782942	0.849879
PRSS23	-0.283113	0.491398
B2M	0.195096	0.63936
ACSL5	0.334632	0.417995
NPLOC4	0.232675	0.573144
ARHGAP35	-0.127122	0.757975
SPEN	0.0550328	0.894496
MGAT5	0.277104	0.500828
PPA1	0.280097	0.496955
FDPS	0.123201	0.765344
BCLAF1	-0.0917803	0.824456
CAND1	0.0832683	0.840302
SLC25A39	0.0952015	0.818159
EIF4A3	0.489238	0.235701
PAM	0.418369	0.314872
TPX2	0.3244	0.431848
TBC1D9B	-0.0173703	0.967097
PRPF40A	0.0133828	0.974924
PTP4A2	0.347801	0.399489
WDR82	0.181092	0.661162
HDAC2	-0.0167446	0.968474
MTDH	-0.0247988	0.952946
CENPF	-0.426778	0.301165
EIF5B	-0.178754	0.664726
NUDT21	0.164595	0.690232
CAPZA1	0.282334	0.493495
LUC7L3	-0.189758	0.646092
PSMD3	0.320418	0.436899
EIF3D	0.322611	0.434676
HIF1A	0.266357	0.518397
FXR1	0.111448	0.787863
PALLD	0.548969	0.19066
MDH1	0.0380083	0.927155
SUPT6H	0.298875	0.468402
ACSL3	-0.0301403	0.942664
RCC1	0.332778	0.419554
TGOLN2	0.113242	0.783578
GPX4	0.168585	0.682803
CSNK2A1	0.248886	0.546983
MDN1	0.0464173	0.911182
ADAM10	-0.269227	0.513956
EIF4EBP2	0.241056	0.558731
FKBP8	0.127634	0.757757
MAP4K4	0.361449	0.381221
SLC39A6	0.162316	0.694009
PFKP	0.74893	0.0704077
PSMD1	0.339019	0.411023
SCRIB	0.127676	0.757238
CNN3	0.543989	0.187859
ENC1	0.498348	0.226668
MYO10	-0.147521	0.720677
SRSF10	-0.0930542	0.821885
NARS	0.00680509	0.987536
HP1BP3	0.0442673	0.915561
GNB2	0.349059	0.397197
SLC4A2	0.147515	0.720709
DDX42	-0.0154073	0.971055
EIF3I	0.306564	0.457381
PSMB1	0.203667	0.62161
JPT1	0.468376	0.257144
NCAPD2	0.0327156	0.93744
PA2G4	0.355599	0.388745
PSMB4	0.245805	0.551169
PLEKHB2	0.638008	0.122681
LAMP1	0.162288	0.694363
SBF1	0.223652	0.587443
XRN2	0.238955	0.562676
CAD	-0.05641	0.891832
NOP53	-0.0376572	0.928863
RBBP4	-0.0998578	0.809938
S100A4	-0.0588777	0.898382
MARS	-0.209317	0.611579
UBQLN1	0.37873	0.358793
MARCKSL1	0.248018	0.547741
PTBP3	0.160865	0.696517
KDELR1	-0.218324	0.596616
CBX1	0.211212	0.609841
COPB2	0.217734	0.597583
SERINC5	0.0244197	0.953201
PRDX2	0.184401	0.654566
UBAP2L	0.252783	0.539884
FAM168B	0.15971	0.699029
PXN	0.558886	0.176129
CYFIP1	0.1866	0.651139
ABCE1	0.0999177	0.808967
LLGL2	0.0606492	0.883778
TCF3	0.202316	0.624082
RANBP1	0.266096	0.518719
HACD3	-0.16348	0.691969
TBL1XR1	0.043081	0.917574
RPL22	-0.133259	0.748214
ANLN	0.426663	0.301026
PDCD11	0.319669	0.439087
CAPNS1	0.191856	0.641965
UQCRH	0.15634	0.705606
TPD52L2	0.547517	0.185208
SMARCA4	0.173261	0.674242
CCNB1	0.168519	0.683305
UQCRB	0.0480158	0.908506
WDR6	-0.227814	0.580966
SRSF7	-0.0512256	0.90169
HADHA	0.150625	0.715142
LBR	-0.0921203	0.823654
RPS15A	-0.0268062	0.949487
SMARCA5	-0.00514226	0.990892
MAPRE1	0.492238	0.233209
GRN	-0.0847115	0.837851
PCSK9	-0.737906	0.0808486
HMGA2	0.598177	0.150616
SUPT5H	0.343744	0.404546
WNK1	0.161967	0.694587
RAB10	0.346599	0.400936
EEF1D	-0.0722258	0.861585
RAB1A	0.326129	0.428954
ATP5MC3	0.271305	0.510854
C6orf62	-0.0218748	0.958488
MAPK1	0.222009	0.590564
SCRN1	0.142956	0.729311
MAN1A1	0.0868479	0.834394
EIF2AK1	-0.103337	0.802703
ACADVL	-0.0200565	0.961854
DNM2	0.080808	0.845198
ROCK2	-0.0569714	0.890589
SNRPB	0.540532	0.190805
BCAP31	0.119123	0.772965
ATP13A3	0.127385	0.758406
OAT	0.100399	0.808495
SMURF2	0.212686	0.612994
CS	0.135116	0.743422
WAC	0.17352	0.674314
NOC2L	0.397439	0.335737
CCDC47	0.124753	0.762892
CCNI	0.214076	0.604184
TRIM25	0.248037	0.548283
SERF2	0.0937545	0.820984
C11orf58	0.19393	0.638522
CMTM6	-0.331334	0.421842
DAZAP1	0.294089	0.4757
MBTPS1	-0.175937	0.670758
RNF213	-0.316372	0.442904
MYO1B	0.289417	0.482626
ZFAND5	0.37036	0.369911
GARS	-0.0263638	0.94962
AZIN1	0.142594	0.730553
GTF3C1	0.0437679	0.916032
DDX46	0.0878964	0.832001
QARS	-0.27573	0.504463
TOR1AIP2	0.223136	0.588711
EGFR	0.473138	0.251415
ENSA	0.273696	0.50698
UQCRC1	0.113025	0.784731
HINT1	0.161128	0.696667
ERH	0.202591	0.624111
MTCH1	0.288777	0.484296
RNPS1	0.228839	0.579421
TNS4	0.866729	0.0363766
UPF1	0.322241	0.434758
CYBA	0.0674644	0.870446
GRSF1	0.179402	0.6642
HSBP1	0.169611	0.68246
TINAGL1	0.993778	0.0166976
AARS	-0.237903	0.565033
NCOA4	0.142009	0.731162
PHC2	0.602465	0.145636
TACC1	0.163094	0.692233
SFXN1	0.409584	0.320978
UBE3C	0.378166	0.359735
INTS1	0.126321	0.759635
PARP4	0.299049	0.469101
CDKN1A	1.36242	0.00128181
AK2	0.26525	0.520588
SETD7	0.307667	0.455835
SSR1	0.00240694	0.996215
NUDC	0.274501	0.506102
PUF60	0.287208	0.486972
TAOK1	0.0522321	0.900219
PARK7	0.0249985	0.952579
S100A16	0.65746	0.11197
LRP10	0.377635	0.359634
NAMPT	0.803863	0.0521887
CLDND1	0.0851486	0.837341
POLR1A	0.154269	0.708722
SND1	0.0777821	0.850989
ARID1A	0.181369	0.660406
CPNE3	-0.0265491	0.950018
MDH2	0.213036	0.605871
OLR1	0.513894	0.212506
IRAK1	0.470087	0.254675
PAK2	0.412761	0.317359
UHRF1	0.256762	0.533787
PSMD13	0.251225	0.542313
FRAS1	-0.249519	0.545067
UBE2Z	0.402101	0.331049
DDX24	0.415525	0.314283
H2AFX	0.256962	0.533492
GRB2	0.376734	0.362628
FAM208B	0.117089	0.776788
VEGFA	0.260159	0.527595
RBFOX2	0.237422	0.565877
NOTCH2	-0.0260789	0.950214
PDLIM5	0.58604	0.156338
JAG1	-0.100152	0.80835
HCFC1	0.188822	0.647222
PLOD1	-0.0690738	0.867944
AHSA1	0.461963	0.263314
ANKRD17	0.0315935	0.939828
EMC10	0.282108	0.493977
TOMM40	0.364053	0.377443
AMD1	0.176939	0.668183
TMEM30A	-0.0560519	0.892498
NUP58	0.422248	0.306159
GOLM1	0.0722594	0.861718
PDXK	0.0851937	0.836753
MYO6	-0.170846	0.679127
LSM4	0.181476	0.660673
SNRPD2	0.0574884	0.890428
GAS5	-0.169112	0.682825
AXIN2	-0.353531	0.390673
SEC16A	0.109683	0.790446
KARS	0.287001	0.486867
BMS1	0.243834	0.554727
PAFAH1B2	0.369159	0.37198
ARF6	0.330069	0.424366
PHB	0.310342	0.452999
CCNG1	-0.2491	0.54676
COTL1	0.707887	0.0873145
PDAP1	0.393555	0.340747
CDC42BPA	0.101952	0.805461
PTPA	0.124272	0.764173
MCMBP	0.285111	0.490533
ATP2B1	-0.061615	0.881541
PLXNA1	0.0713398	0.863143
RHOB	0.475607	0.248791
RTN3	0.051823	0.900814
SRSF2	-0.0179743	0.96617
PPP1CB	0.237746	0.564894
INF2	0.127014	0.758058
SRRT	0.0957935	0.816856
POLD2	0.188873	0.647361
PCBP1	0.297631	0.470385
USP9X	0.124441	0.763208
SLC39A7	0.0173991	0.96722
TTLL12	0.288822	0.483934
SERPINH1	0.0874475	0.832612
NR2F2	0.295869	0.472571
NRDC	-0.14682	0.722808
PCYOX1	-0.282771	0.492832
SUN1	0.0987496	0.81192
SKP1	0.175184	0.671551
VDAC2	0.379664	0.357765
PSMD11	0.268609	0.515161
SETD5	-0.0690738	0.867944
LAPTM4A	-0.186203	0.652189
SDC4	0.943071	0.0230725
STRAP	0.179343	0.663987
TMEM33	0.143552	0.728062
RBM25	-0.034499	0.93415
CACYBP	0.37134	0.368362
ZNF207	0.123001	0.766306
POLR2B	0.163538	0.693407
PDCD6IP	0.255435	0.53618
KDELR2	0.18244	0.65836
H2AFV	0.209149	0.612543
PRNP	0.324112	0.432338
NTSR1	0.380194	0.493231
NCLN	0.271062	0.511181
PNN	-0.226555	0.583286
ERO1A	0.441781	0.284254
CAP1	0.750379	0.0700501
MT1E	0.619411	0.134308
DYNC1LI2	-0.024435	0.95356
GOT2	0.194108	0.638044
GPC1	0.118242	0.774728
PKN1	0.0825173	0.843129
PSMB2	0.376191	0.362176
FAR1	-0.0531243	0.898057
SAFB	0.27377	0.507746
ATXN2L	0.018993	0.963988
KMT2A	0.0711491	0.863628
CLCN3	-0.17009	0.680395
RPA1	0.278453	0.500138
LONP1	0.288266	0.484651
ITGA2	0.821005	0.0476905
PUM2	0.196202	0.635423
GFPT1	0.181559	0.659699
CEP170B	0.188026	0.648535
SRPK1	0.197644	0.632101
DDX1	-0.0211585	0.960003
MCM6	0.0314876	0.939902
SCARB2	-0.388498	0.346155
ADIPOR2	0.293609	0.477235
U2SURP	-0.128579	0.755892
EIF3M	0.0424112	0.918884
EIF3F	0.0759612	0.854501
METAP2	0.151347	0.714276
ECT2	0.0619602	0.881115
GNL3	0.155411	0.7074
ATP11A	0.111451	0.788282
SNX5	0.0077227	0.985994
PPP3CA	0.251175	0.547556
PCBP2	0.0665182	0.872623
OSBPL8	0.258058	0.533632
PSME3	0.293018	0.477738
SRRM1	-0.0545227	0.895628
LMNB1	0.0617466	0.881874
ESYT1	0.0979901	0.812383
MTUS1	0.183169	0.658075
DUSP5	1.94569	5.07542e-06
TES	0.35441	0.391528
ACAT2	0.0154337	0.971011
CTBP2	0.227477	0.581365
USP7	0.191406	0.643232
CTDSP2	0.246641	0.550307
SELENOI	0.0992902	0.810643
ABHD10	0.122836	0.771187
LAMB1	0.115962	0.778553
MED13	0.194871	0.637719
MFN2	0.235092	0.568868
PSMB5	0.252823	0.540734
SRSF9	0.251814	0.542077
CYC1	0.13886	0.7377
PPP1R14B	0.387505	0.348249
TTC3	-0.480007	0.245509
RBBP7	0.140164	0.734612
TUBA1A	1.03229	0.0202845
ANXA11	0.287628	0.485901
DKC1	0.3228	0.434527
ERGIC3	-0.208954	0.613163
NSUN2	0.426494	0.301529
ATP5PB	0.113335	0.784392
KIF1B	0.227475	0.581253
EIF1AX	0.234965	0.569351
UGGT1	-0.23906	0.562424
CMTM4	0.122767	0.766606
IARS2	-0.145028	0.725736
SP1	0.0327045	0.938012
SSH1	0.303597	0.46597
PFKL	0.0278948	0.946832
AES	0.258614	0.531526
STAU1	0.21958	0.594909
USP34	-0.16757	0.685447
HNRNPH3	0.113036	0.784637
POLR2E	0.30288	0.463143
SPCS3	0.116611	0.778301
PCNT	-0.0339765	0.934995
CLUH	0.145622	0.724725
GNAI2	0.203301	0.623366
PTGFRN	-0.207246	0.61557
GLUD1	0.323204	0.433925
CSNK1A1	0.198931	0.630118
CRKL	0.29647	0.473228
AHCYL1	-0.0170958	0.967701
SRSF5	-0.163602	0.692112
PPP2CA	0.291958	0.479454
PGRMC1	0.121614	0.768899
XPO6	0.38138	0.355614
ESYT2	0.251105	0.543459
FBL	0.316035	0.445014
SRP72	0.163225	0.693202
TWF1	0.108859	0.79254
SYNGR2	0.051047	0.902264
NPEPPS	0.059253	0.887012
SZRD1	0.509023	0.218465
RALY	0.354719	0.390227
MTHFD1	0.125861	0.760796
MBNL1	0.127772	0.757777
PSMB7	0.422959	0.305927
SERINC1	0.0696392	0.866432
ADD1	0.204839	0.619987
LRBA	-0.0377646	0.928432
PTK7	-0.45334	0.274315
CSNK1D	0.142602	0.730349
DNAJC10	-0.0467783	0.910392
XPOT	-0.0904984	0.827089
SARS	0.0844129	0.838375
SPTLC2	0.353548	0.391512
YWHAH	0.674385	0.103158
SLC25A37	0.323152	0.433282
MGAT4B	0.324763	0.431277
SLC6A6	0.0983839	0.81183
C1orf43	0.156399	0.705773
NUMA1	0.0622197	0.881079
TJP1	0.229158	0.578725
COPB1	0.0883312	0.831194
PSIP1	-0.1369	0.740659
NMT1	0.283763	0.492034
ARGLU1	-0.2873	0.486591
VPS35	0.205753	0.619236
ABCC1	0.0752499	0.856347
ZFR	0.232374	0.574065
CDH3	-0.048757	0.907666
ZNF638	-0.339273	0.411301
OAS3	0.192866	0.639874
CDC20	0.274259	0.506553
APMAP	0.134927	0.744095
UBE2K	0.125874	0.761414
GLUL	0.0901462	0.830857
CHD3	-0.175579	0.670584
ABCF1	0.432429	0.294616
SETX	-0.0834673	0.840346
DYNLL1	0.141667	0.731643
TRIOBP	0.360046	0.385491
DDX23	0.212712	0.606516
ICMT	0.101388	0.806403
DBI	0.102187	0.805572
NCOR2	0.231521	0.575002
GNAI3	0.339671	0.410856
BCL2L1	0.689416	0.096202
LCOR	0.242288	0.557472
GLS	0.480136	0.24499
CDC42BPB	0.0723383	0.861556
RAB11A	0.0352717	0.932985
AC008038.1	0.00153302	0.999084
PYCR1	-0.255358	0.53793
SLC38A10	-0.137223	0.740364
CPSF1	0.0626191	0.880757
CKB	-0.428647	0.359484
SRP68	0.257268	0.534115
CCNL2	-0.444505	0.282521
DDX18	0.217945	0.59774
TRIR	0.379928	0.357999
JPT2	0.342818	0.40668
SINHCAF	0.415852	0.315552
SLC25A1	0.0358241	0.931716
SEC11A	0.122173	0.768135
PPL	0.00407882	0.992868
LGALS3	-0.0354697	0.932004
TPR	-0.525341	0.205163
LSM14A	0.163727	0.69229
POLE	-0.123093	0.766514
NPC2	0.408447	0.322618
PUM1	0.0117731	0.97831
MTA2	0.146675	0.722501
ALYREF	0.474035	0.251816
SLC5A3	0.140645	0.73363
GSE1	-0.123577	0.764906
UBXN4	-0.0959497	0.816912
WASF2	0.374754	0.364906
BIRC5	0.266966	0.518846
DUSP4	1.2788	0.00313091
LAMB2	-0.388061	0.347197
FEN1	0.476451	0.249158
MCM5	0.151673	0.714137
PPFIBP1	0.141463	0.732435
NSD1	0.0114352	0.979151
EIF2S2	0.16609	0.687695
KDM3B	-0.0759212	0.85536
ZNF24	0.0287065	0.946005
TARDBP	0.110506	0.789507
TGFBI	0.312867	0.447313
SDF4	0.0918497	0.824658
ZNF146	0.0728346	0.861568
EDF1	0.20636	0.617284
OIP5-AS1	0.103546	0.80316
PPP1R15B	0.200204	0.628174
SYMPK	0.0713709	0.863656
APEH	-0.0465579	0.911422
MCM2	0.303616	0.462094
TMEM245	0.0252925	0.951944
TMEM59	-0.252899	0.540036
DAZAP2	0.022189	0.958428
UQCRC2	-0.0870766	0.833812
RSL24D1	0.160206	0.699077
PANK3	0.186636	0.651806
AP3S1	0.300456	0.472779
ARHGAP32	-0.23055	0.575883
CCAR1	-0.238333	0.564211
MSH2	0.0119632	0.977609
SEL1L3	0.0173502	0.967158
GSR	0.0916885	0.825351
SGPL1	-0.179658	0.663675
AP1S1	0.277531	0.501119
TGIF1	0.316434	0.445311
GPX1	0.129479	0.755173
AJUBA	0.048164	0.907492
ANP32E	-0.0257461	0.951938
IFITM3	-0.183564	0.656906
PPIB	0.28291	0.49323
TMOD3	0.218083	0.598482
UBE2N	0.325842	0.430522
PODXL	-0.364556	0.377368
API5	0.165719	0.688679
SERINC3	0.0173361	0.967378
FAM91A1	0.27669	0.503708
PPP6R3	0.145813	0.724571
TSN	-0.0753319	0.855885
LRP5	-0.0880283	0.831654
YY1	0.280881	0.49703
FOXK2	0.188245	0.649763
RCN1	-0.109888	0.790841
HM13	0.163755	0.692245
CSNK1G2	0.199676	0.629451
TIAL1	0.096316	0.816659
CDC27	0.00283739	0.995875
ALDH18A1	0.0261303	0.95038
VAT1	0.281348	0.503475
MRPL3	0.172949	0.676144
HACD2	-0.0665779	0.872409
CACUL1	0.444025	0.283544
AP1G1	0.0632674	0.879098
MALAT1	-0.329009	0.427025
SLC44A1	-0.192438	0.641268
RCN2	-0.0516412	0.901459
EPB41L2	-0.00818926	0.984972
ADAM15	0.0176326	0.966685
SUB1	0.247268	0.549766
CHD2	-0.11742	0.777218
ACTR1A	0.371807	0.368641
LMAN2	0.0827989	0.841628
AFF4	0.374646	0.364126
GTF2F1	0.26521	0.520683
MED13L	0.189518	0.647404
AKT1	0.134322	0.745494
VMP1	0.0687256	0.868929
PSMC3	0.383887	0.352854
SMARCD2	-0.102213	0.806934
LRRFIP1	0.405934	0.325791
TMEM97	-0.113204	0.785248
TUG1	-0.04364	0.916518
PHRF1	0.344733	0.403417
IPO9	0.0988265	0.811599
PRPF19	0.176141	0.670567
VAPA	0.263496	0.524198
SERP1	0.272969	0.508798
CDC6	0.494083	0.231738
EIF2AK2	-0.154404	0.70868
MPZL1	0.13233	0.749127
SPG7	-0.13961	0.736212
COPG1	0.107456	0.795564
EFTUD2	0.247233	0.549341
TIMP2	0.534533	0.19648
RPS2P46	0.0782099	0.850903
ANKLE2	0.345854	0.40223
SMCHD1	-0.0925101	0.823298
POLR2L	0.395534	0.338022
TCF7L2	0.272293	0.513664
DPY19L1	0.0394132	0.925325
DNMBP	0.498963	0.229056
PSMD12	0.43477	0.293284
MBOAT7	0.225004	0.585743
PAFAH1B1	0.300706	0.466894
PPP1R9B	0.0358259	0.932824
HTT	0.0950021	0.818346
PPIF	0.539629	0.191522
AFDN	-0.0528359	0.898871
TRIO	0.300823	0.466938
GIPC1	0.534865	0.195575
LAMC1	-0.0634854	0.878342
KPNA6	0.151793	0.714086
S100A14	0.202824	0.62364
SH3BP4	0.318896	0.439276
CUL4A	0.231455	0.575417
RPS28	0.106263	0.797194
FANCI	-0.0521545	0.900196
ANKRD52	-0.0162454	0.969557
CTSD	-0.109657	0.790423
ANXA3	0.343963	0.405068
KDM5C	0.167069	0.686076
EIF2A	0.233289	0.573041
LRRC58	0.371482	0.368791
LARP4B	0.32931	0.425986
EIF2S1	0.448666	0.277762
PSMD4	0.140193	0.735276
CAPZB	0.260295	0.528696
PDXDC1	0.173783	0.674134
HEXIM1	0.0216149	0.959672
RPL36AL	0.27019	0.513985
CRK	0.441935	0.285352
REPIN1	-0.092668	0.823035
ENAH	0.109502	0.792285
TMEM259	0.00575652	0.989885
UBP1	0.165778	0.688992
STAG2	-0.0955309	0.817914
ATP5F1C	-0.0377012	0.928722
FOXK1	0.244241	0.555372
PCNP	-0.000861287	0.999689
ANKRD10	-0.0985297	0.81345
USP10	0.256246	0.53598
GBF1	0.0796135	0.848082
NCAPG2	0.20573	0.618297
C19orf48	0.165307	0.689194
ADGRG6	0.36489	0.377057
DOCK5	0.299952	0.468144
GNS	-0.251145	0.543126
SMC4	-0.11909	0.773518
SC5D	-0.0252119	0.952281
GATAD2A	0.425039	0.304205
CNOT7	0.192041	0.642646
BTBD1	0.248864	0.547413
VDAC3	0.174881	0.672878
CNIH1	0.0451617	0.913931
SCARB1	0.203161	0.625662
CDK1	0.272197	0.510344
HIF1AN	0.135184	0.744931
LTA4H	-0.0615691	0.883836
TRMT112	0.344947	0.404294
DHX30	0.159808	0.69988
EP400	-0.117098	0.777221
CHMP1A	0.417111	0.314514
ADGRE5	0.262121	0.525211
AAMP	0.275124	0.505847
CKAP4	-0.195005	0.636568
KDM2A	0.275875	0.504361
NOP58	0.123965	0.765001
ZC3H7B	0.177681	0.667741
SPAG9	0.396426	0.3375
BANF1	0.304365	0.46187
SCNN1A	-0.64283	0.120932
TWSG1	-0.0715909	0.862829
SIGMAR1	0.0717125	0.862694
2024-09-07	0.155541	0.707225
TBCA	0.142324	0.731636
PSME4	0.112831	0.785154
TMED9	0.289185	0.484406
YTHDF2	0.234138	0.571622
RNF10	0.271948	0.510575
IL6ST	0.113246	0.783868
LAMB3	0.546734	0.185464
TOP2B	-0.247589	0.550892
USP5	0.0280187	0.946967
PTK2	0.187286	0.651349
PES1	0.486063	0.24039
PPP6R1	0.492774	0.233451
CAST	-0.0984604	0.812118
DNAJB6	0.418968	0.311561
CYR61	1.06205	0.0106564
CREBBP	0.30467	0.461145
ITM2B	-0.163055	0.6937
RARS	-0.00568398	0.990226
ELAC2	0.187378	0.650442
SF3A1	0.278889	0.500024
ADD3	-0.616931	0.135795
RDX	0.419453	0.310318
RRP1B	0.259871	0.529715
DVL1	0.436692	0.291153
USO1	-0.0570327	0.891453
UBTF	-0.111569	0.787966
DDX54	0.179493	0.664665
GALNT1	0.0100383	0.981582
SMG5	0.139891	0.735168
KLF6	1.13631	0.00649556
CTBP1	0.150973	0.715236
CLTA	0.427868	0.30084
ADH5	0.147928	0.722235
CIRBP	-0.583239	0.159911
RAB3B	0.870453	0.0360131
MDK	-0.945765	0.0371353
ECE1	0.271586	0.510956
ATN1	0.167642	0.685758
SF3A3	0.312563	0.449886
PLOD3	0.307214	0.45648
SNRPD3	0.278322	0.50111
ENDOD1	-0.123708	0.766065
SUMO1	0.0489613	0.906899
ERG28	-0.0489218	0.9067
PSMB3	0.271353	0.511529
GRINA	0.164229	0.692158
UBFD1	0.258194	0.532851
PSMD14	0.282126	0.495253
ARHGAP18	-0.474104	0.254683
PPT1	-0.0172411	0.967474
TAF1D	-0.258003	0.53311
SLBP	0.324985	0.431805
RPRD1A	0.198056	0.63277
SCAF11	-0.100637	0.808341
RBCK1	-0.0583017	0.888107
CSRP1	0.5412	0.190142
CLPTM1L	0.271975	0.510424
GOLGA3	0.0715298	0.863178
EI24	0.00645902	0.98897
MED1	0.284832	0.491574
CPSF6	0.0198586	0.962885
MTOR	0.0834705	0.840569
DLG5	0.288143	0.48618
BOP1	0.227999	0.582733
NDFIP1	0.312554	0.449369
PLIN3	0.349933	0.399442
IST1	0.230594	0.578015
HOXB3	-0.445211	0.280442
TACC3	0.123523	0.765341
PSMD8	0.439662	0.287651
MAP2K2	0.196996	0.63452
ZKSCAN1	-0.186997	0.652432
IGF2BP2	0.39583	0.339191
SELENOF	-0.00137408	0.998834
INPPL1	0.00652554	0.988359
CHTF8	0.426392	0.30438
PLPP2	0.0357459	0.932167
RIC8A	0.542035	0.189368
TAPBP	-0.0797352	0.847482
DLST	0.241489	0.559185
STAT1	-0.0184768	0.965218
ARFIP2	0.297753	0.470881
CSTB	0.168461	0.683855
DBN1	0.531803	0.272643
CD276	-0.0268077	0.949317
LENG8	-0.509935	0.21745
SNU13	0.429063	0.300551
TSPAN14	0.410222	0.321131
PSMC5	0.229879	0.578853
UBE2G2	0.0378684	0.928074
BCL9L	0.414243	0.316661
SLTM	-0.0102991	0.981412
CANT1	0.337042	0.414792
ELAVL1	0.12886	0.755935
DNAJC5	0.428058	0.30051
PLCD3	0.491254	0.235247
BPTF	-0.218561	0.599478
VCAN	-0.255977	1
2024-09-10	0.4353	0.292315
PKP3	0.0469236	0.910244
LTBR	0.102722	0.804749
GMFB	0.220075	0.594817
AKT2	0.0571013	0.891178
MLXIP	-0.0172554	0.968435
RASSF3	0.329991	0.425607
KLF5	0.303178	0.462515
SDHA	0.129917	0.753938
TTYH3	-0.0871094	0.83353
EMC1	-0.149965	0.717032
NCAPD3	0.179516	0.664184
STOML2	0.227015	0.583507
SMS	0.223248	0.590166
ANAPC5	0.0590635	0.887542
HLA-E	0.13401	0.747155
OCIAD1	-0.0779115	0.851794
NUP188	0.231213	0.576739
CD99	0.205054	0.619193
SAP18	0.326263	0.430673
PTDSS1	0.234114	0.571045
RUVBL2	0.143212	0.729957
RALBP1	0.294703	0.476315
OSBP	-0.0421107	0.919774
GDA	0.126324	0.76015
DNAJC8	0.203069	0.624142
TMEM106C	0.0339501	0.935247
CLDN7	0.0503516	0.903591
GPR107	0.0494706	0.905597
COPZ1	0.164232	0.693014
YES1	0.0359781	0.931745
ATP5F1E	0.0108126	0.980621
CHD8	0.0458259	0.912672
FAM136A	0.178166	0.666405
GMPS	0.0528207	0.899116
CRTAP	-0.294099	0.47711
ARPC5	0.155466	0.707654
AMOTL2	0.669755	0.105361
ADNP	0.015112	0.972717
LTBP3	-0.1576	0.708821
NEK9	-0.245893	0.552165
SSR2	0.25356	0.539979
SPTLC1	0.0253473	0.952209
NKTR	-0.343102	0.406709
NSD3	0.107465	0.795312
DCTN1	0.098743	0.812347
RBM15B	0.183424	0.657596
PGAM5	0.268005	0.517095
MYO9B	0.215415	0.602876
AGPAT5	0.316159	0.445677
TSR1	0.221481	0.592162
THOP1	0.131693	0.75069
NIPSNAP1	-0.580308	0.163801
USP14	0.224719	0.586299
WDR43	0.24392	0.556323
PHLDA2	0.936079	0.0244493
CTR9	0.121179	0.773295
LARS	-0.375809	0.3656
SLC25A36	-0.142878	0.730204
SPRY4	0.156109	0.709338
DUS1L	0.0188125	0.964689
LARP4	0.292038	0.480156
PRKACB	-0.11684	0.795517
PBRM1	0.120535	0.770978
SREK1	-0.386324	0.350745
ITPRIPL2	0.438388	0.290675
UBE2I	0.309175	0.454943
ECPAS	0.0598909	0.885443
YKT6	0.298009	0.471409
DIDO1	0.272382	0.51003
NOL11	0.356376	0.39031
ERBB2	-0.209877	0.611838
ARHGDIA	0.481792	0.245068
TMX1	-0.000520981	1
F3	1.19978	0.00403704
CD109	-2.04797	0.245788
PLS3	0.327171	0.428378
DPYSL2	0.363428	0.378845
CDC25B	0.0309713	0.942069
FAF2	0.0487206	0.907099
OS9	-0.105353	0.799557
SPRED2	0.533039	0.197549
CBL	0.405925	0.32706
PRELID3B	0.196011	0.636202
CBFB	0.328531	0.427239
SPIN1	0.0325087	0.938473
TRIM44	0.0511587	0.902121
ATL2	-0.0496468	0.905103
IVNS1ABP	-0.132654	0.749179
UGP2	0.102337	0.804432
SERINC2	0.638856	0.122581
PNPLA6	-0.0800751	0.847145
KPNA4	0.48257	0.243037
LETM1	0.15638	0.705549
MFSD14B	0.0688786	0.868376
PPP2R5C	0.0239611	0.955162
MKNK2	0.154784	0.708527
NF1	0.00151634	0.997882
TFG	0.154846	0.708447
MSL1	0.175924	0.670856
HMGB3	-0.0431041	0.919134
GNG12	0.261989	0.527589
PCM1	-0.386922	0.350045
EP300	0.0564771	0.89252
TIMELESS	-0.119587	0.773122
SNX3	0.373867	0.366253
NDUFS1	-0.0619178	0.882074
EBP	0.0996327	0.810145
RFWD3	0.336406	0.416036
TCF20	0.196354	0.63548
CIZ1	0.0532663	0.89843
SBNO1	0.21044	0.611325
SGTA	0.508343	0.219708
EPHB4	-0.0518454	0.901731
EFHD2	0.726803	0.0794539
GTPBP4	0.434899	0.29351
SYPL1	0.0787361	0.84981
POMP	0.429908	0.298684
TCF25	-0.146699	0.726043
MAGI1	0.365734	0.380507
NUP160	0.119568	0.773125
DDAH1	0.452852	0.272571
SNHG1	-0.112547	0.786435
CDK4	0.162299	0.695331
NUP153	0.186889	0.651611
TOB2	0.202104	0.625507
SAMD4B	0.387348	0.349565
ALCAM	-0.12324	0.766461
METAP1	0.216218	0.602237
PFKM	-0.172757	0.678061
ZDHHC5	0.246296	0.551781
RNF187	-0.0463695	0.911978
POLR1D	0.0136733	0.974787
ADGRG1	-0.423555	0.304773
HEATR1	0.0474986	0.909671
MAGT1	-0.140097	0.734813
SARAF	0.0216783	0.959159
RBM12	0.264756	0.523051
RAF1	0.19698	0.633937
RABGGTB	-0.0294033	0.945212
RNH1	0.207692	0.615264
FURIN	0.350436	0.39661
ZNF121	0.0372439	0.93011
NUP205	0.0224936	0.957836
PPP1CA	0.305571	0.461473
CNOT6	0.144324	0.728138
CDC42EP3	0.464514	0.260734
SRPRA	0.204585	0.62039
BCAR1	0.485456	0.239888
FUCA2	0.0497647	0.904709
TRAF7	0.0496888	0.906492
IMMT	0.112831	0.785705
AHNAK2	0.35019	0.407766
ELOVL6	-0.167116	0.690748
OGDH	0.465533	0.25997
TRAP1	0.10887	0.794176
PLOD2	0.390683	0.343661
FAM49B	0.259578	0.531311
IMPAD1	0.10968	0.791386
ASXL1	0.00559252	0.990398
BUB1	0.336621	0.415615
PYGB	0.124708	0.764395
EIF3J	0.311024	0.451514
ME1	0.0964338	0.816128
CHORDC1	0.00769782	0.98722
AP1B1	0.32685	0.429023
REEP5	0.226444	0.584124
GRK2	0.14713	0.722583
CPD	-0.0975513	0.814552
EML4	-0.150573	0.715878
SLC44A2	-0.313232	0.44878
GSK3B	0.213669	0.606155
AHCTF1	0.0407323	0.922647
NSMF	0.359196	0.385387
PCNX3	-0.0520667	0.900706
SP3	0.0387896	0.926699
TMEM132A	-0.0117489	0.979513
MAD2L1	0.292332	0.480399
SEC23B	0.326122	0.430468
LPCAT1	0.0422144	0.919887
LAMP2	-0.0716631	0.86294
ATIC	-0.034895	0.933786
RACGAP1	0.244384	0.555854
CST3	0.108851	0.793016
ACSL4	0.267825	0.519283
UQCRQ	0.0739812	0.859027
ZC3H15	0.0579661	0.889517
CDK12	0.282499	0.494515
SNRPD1	0.243708	0.556961
UBE2L3	0.2701	0.514377
EVPL	-0.0709238	0.86505
TPM1	0.103622	0.801917
COX6C	0.11345	0.785995
BRI3BP	0.223944	0.588344
RPL7P1	0.156689	0.707286
AGR2	-0.413881	0.315526
DIP2B	0.421837	0.307832
CAB39	0.393743	0.341021
LZTS2	-0.39186	0.35195
SACS	-0.0665144	0.873979
NELFB	0.287985	0.486612
TUBB6	0.836985	0.0438255
CPSF7	-0.00276446	0.996007
NUP155	0.0689752	0.86848
FUBP3	0.194269	0.63894
MRPS27	-0.111105	0.789987
CCAR2	0.00977824	0.982399
COX7A2	0.131176	0.752415
NXN	0.417169	0.313349
KEAP1	0.158511	0.702531
CASC4	-0.134781	0.745924
SDHC	0.0988272	0.812346
EFCAB14	-0.105924	0.798454
UBA6	0.0778389	0.851418
SMC3	0.0151273	0.972172
ROCK1	0.0992991	0.810811
RABL6	-0.0475383	0.909504
XPO5	0.101932	0.806312
MFHAS1	0.585286	0.157119
MINK1	0.0348955	0.933906
DDX39B	-0.319311	0.43975
CHTOP	0.149813	0.718321
NCAPG	0.197671	0.633202
POR	-0.0532592	0.898331
WDR45B	0.347639	0.401915
QSER1	0.265554	0.52195
CYB5R3	0.375937	0.36417
PLP2	0.510778	0.217466
RDH11	-0.0672533	0.87192
PTCD3	-0.12718	0.759708
NR2F1	0.29853	0.481416
MYCBP2	0.00675103	0.988534
TRIM2	-0.519037	0.2125
BAG3	0.378774	0.359941
SYNE2	-0.5464	0.193637
PSMC2	0.205965	0.618701
TCEA1	0.0138998	0.975328
TGFA	0.294888	0.474981
TXLNA	0.317697	0.441872
UBE2E1	0.35687	0.387664
HEXB	0.117916	0.776073
C6orf106	0.364977	0.378226
EHD4	0.84025	0.0429781
PIP5K1A	0.461233	0.265336
CNDP2	0.0162179	0.969791
PYGL	0.139587	0.741406
CLPTM1	0.0445492	0.915129
PPP4R3B	-0.082518	0.84257
MAF1	0.101204	0.808951
IGFBP2	-0.0357903	0.933287
NOMO1	0.0582923	0.888819
SERPINE2	0.573046	0.168775
SSB	-0.0785932	0.850087
NDUFS5	0.258591	0.538089
ZMPSTE24	0.0930172	0.822673
APRT	0.135561	0.744157
HIPK2	-0.425898	0.311603
BZW2	0.00367814	0.994153
FNBP1L	-0.0830452	0.842063
ETFA	0.259052	0.531358
APH1A	-0.0175192	0.967509
SMPD4	0.321027	0.437889
EID1	0.0989989	0.811645
SLC9A3R1	0.12966	0.755313
MRPS34	0.179575	0.664739
ERBIN	0.102246	0.805964
AGPS	-0.0866343	0.834651
CCNA2	0.0742021	0.858601
PICALM	0.364466	0.37832
ELOB	0.216185	0.601582
ARPC3	0.119528	0.773257
CKS1B	0.41699	0.31383
RFC1	-0.0226201	0.957728
ECHS1	0.130107	0.75306
THOC2	-0.213447	0.606812
ZMIZ2	0.174541	0.673288
PIK3C2A	-0.143144	0.730052
FOXM1	0.297476	0.471675
MKRN1	0.274574	0.507996
RECQL4	0.0756131	0.856219
SAPCD2	0.190026	0.646688
DHFR	0.114873	0.781538
SFT2D2	0.00675423	0.988481
GPBP1L1	0.0383637	0.928021
UNG	-0.0789489	0.851485
MRPL49	0.182318	0.661151
XPO7	0.0305125	0.942237
ACSS2	-0.396478	0.340124
TMBIM1	0.357272	0.388512
RNF141	-0.357667	0.405103
TPM2	0.523773	0.355786
GIT1	0.299375	0.470842
LUZP1	0.63588	0.124947
DAP3	0.259287	0.531605
PABPN1	-0.0164301	0.969731
B4GALT1	0.161052	0.696607
FOXQ1	0.433203	0.293602
UBXN7	0.119867	0.773718
DAP	0.517918	0.210935
PSMA5	0.259145	0.532113
RPL7P9	-0.184013	0.65925
AKIRIN1	0.295906	0.475358
CAMK2D	-0.067277	0.873267
PIP4K2B	-0.0495966	0.906036
SSU72	0.324958	0.43264
NRBP1	0.136913	0.741952
SMG7	0.180989	0.662568
CTNNAL1	0.457577	0.268906
TNFRSF12A	0.684191	0.0986449
POLDIP3	0.0866235	0.835493
AP2S1	0.275336	0.506291
PFN2	-0.00579153	0.990732
TCERG1	-0.159704	0.700334
NRAS	0.370217	0.371876
SORL1	-0.600168	0.14711
TRAF4	0.163666	0.692881
UBA2	0.264201	0.524637
PNRC2	0.107305	0.796284
PNISR	-0.539578	0.1932
DR1	0.373747	0.36693
DGCR2	-0.171294	0.679425
RAB14	0.30071	0.467733
TRIB3	0.1116	0.787212
TECR	-0.176413	0.670493
TIA1	-0.287095	0.488431
UTP4	0.245332	0.553923
GUK1	0.265002	0.521504
NSA2	0.0459963	0.91288
DCTN4	0.0361138	0.932465
AFAP1-AS1	0.0613032	0.882258
ATP6V0B	0.535984	0.195203
SDC1	0.297096	0.472065
MARCKS	0.299881	0.468261
GABPB1-AS1	-0.545256	0.191655
SART3	0.156818	0.705195
CERS2	0.37311	0.368159
SLC25A23	-0.281218	0.498259
SCAF1	0.389913	0.346253
LY6E	0.240518	0.564433
DDX39A	0.303547	0.463576
RAB6A	0.31471	0.448671
WAPL	0.244748	0.554433
MISP	0.32349	0.433289
STARD4	-0.125149	0.763781
VASP	0.662277	0.111021
CCNT1	0.111946	0.788347
WWC1	0.478495	0.24727
SHC1	0.273656	0.510419
SMARCC2	-0.17478	0.673634
MYO18A	0.0425936	0.918858
GIGYF2	-0.0834078	0.841405
PPP1R10	0.154159	0.710685
CNP	0.0567102	0.892336
RBMS2	0.560255	0.175717
YTHDF3	0.180065	0.663929
ID2	-0.097803	0.813771
ALDH3A2	-0.0566849	0.892549
PPP4C	0.261574	0.52763
DDX56	0.206911	0.617494
ETS2	0.276745	0.502581
MT-ATP8	-0.29155	0.482254
MLLT1	0.350031	0.397706
PFDN5	0.059682	0.887115
EIF3G	-0.0630369	0.880422
WLS	0.076604	0.853924
SNRPG	0.358592	0.386016
ETNK1	0.0375171	0.92989
SRSF4	0.0244849	0.954114
MDM2	-0.187425	0.656422
AGO1	-0.122378	0.769683
GNL1	0.263365	0.524992
GAK	0.23757	0.566096
PSMB6	0.0885975	0.83179
STAT3	0.272069	0.510671
DNAJA2	0.221857	0.592626
ITCH	0.598618	0.149406
GTF3C4	0.243927	0.556574
PEA15	0.860008	0.0384555
UNC45A	0.152529	0.713774
CD24	-0.00880509	0.983808
ARHGAP12	0.105858	0.806651
CD59	0.225526	0.585889
PRPF6	0.0823206	0.843572
PPP4R3A	0.181348	0.661659
TNPO3	0.205054	0.620638
RIF1	-0.393834	0.341473
TMEM167A	0.310058	0.454937
UGDH	0.0126237	0.976802
FOSL2	0.738552	0.0749831
CAPZA2	0.0986008	0.81266
NISCH	-0.150503	0.717289
SLC25A24	0.302406	0.464275
PSMA3	0.250222	0.545799
CIAO1	0.10086	0.808192
SAV1	0.635499	0.125998
HSPE1	0.164993	0.691367
G6PD	0.338838	0.412744
S100A11	0.558998	0.177605
MSN	5.69004	0.0409646
PRPF38B	-0.185817	0.65423
PTPN14	0.311647	0.451025
MYO1D	0.294686	0.475808
HMGXB3	0.433739	0.295117
CAV2	0.416646	0.342501
FABP5	0.308747	0.457505
TMEM41B	-0.143114	0.730144
GORASP2	0.227561	0.582931
LDHB	0.0735492	0.861793
MAST2	0.188449	0.649065
M6PR	0.0119188	0.978296
PVR	0.6335	0.126273
GPBP1	0.0314367	0.940819
NDRG1	1.94009	6.07557e-06
ADAM19	-2.1079	0.0623388
PLRG1	-0.0282243	0.947002
TAOK2	0.0904667	0.828295
TOPBP1	0.14841	0.720388
LIMS1	-0.152197	0.713286
BTAF1	0.0733615	0.860422
GPS1	0.0889694	0.830959
WDR26	0.338298	0.414328
PKD1	-0.0982167	0.813152
PTPRK	-0.195461	0.636586
HGS	0.283604	0.494625
ATP1B1	0.0489985	0.906108
NDC1	-0.191246	0.644662
SAR1A	0.324165	0.43385
SLK	0.0209239	0.961733
JUND	1.00058	0.0166502
AUP1	0.243764	0.556128
STK39	0.364976	0.389153
BBX	-0.0873297	0.834446
NAA15	0.0840154	0.840464
KIAA1109	-0.537068	0.194936
APOBEC3C	-0.0694388	0.868809
MPP7	-0.136272	0.75829
NBL1	0.633475	0.126058
ZNF609	0.20829	0.615998
SEC23A	0.124672	0.764845
TRPC4AP	0.00149236	0.998449
RHOC	0.706794	0.0884083
EPS8	0.0395895	0.925758
JOSD1	0.438066	0.290102
CUL1	0.157968	0.70361
NDUFB9	0.0242894	0.957303
WDR33	0.126842	0.76008
VPS13A	-0.460182	0.269006
NCBP1	0.216597	0.600652
SHTN1	-0.0454855	0.914511
SUGP2	-0.334055	0.419916
MAEA	0.286498	0.489199
PAPSS1	-0.034714	0.934822
PPRC1	0.259143	0.532488
YTHDC1	0.0405726	0.923447
SEC23IP	0.188078	0.65097
CEMIP2	-0.00405567	0.993082
MAP3K20	0.327586	0.427928
RBM17	0.161501	0.696915
UBQLN4	-0.0257811	0.952413
RAB5B	0.0602849	0.885802
ATXN7L3	0.310127	0.454361
FUBP1	0.135063	0.746775
JMJD1C	-0.251476	0.547932
FADS1	-0.344705	0.439102
ATP11B	-0.102574	0.804652
DLD	-0.211374	0.610404
HK2	0.767584	0.0640481
NFKB2	0.585195	0.157853
ZCCHC14	0.3076	0.458344
PKP4	0.00523107	0.991441
PPP2R2A	0.367246	0.374821
IREB2	-0.0464763	0.911953
KIAA1522	-0.0703736	0.866329
ZYX	0.836475	0.0442078
ASH1L	0.0185429	0.965643
DENR	0.141173	0.73388
MTA1	-0.140916	0.735374
NFE2L2	0.149004	0.719749
MAPK1IP1L	0.285674	0.491112
TSPAN3	0.14276	0.739734
RNF40	0.383889	0.353653
POGZ	-0.0747489	0.858348
CKAP2	0.0218225	0.959408
RNPEP	-0.0412829	0.921973
ADGRA3	-0.0695355	0.868228
RER1	0.142649	0.730651
DCAF12	0.180267	0.664879
PPP5C	0.223245	0.589945
PLCB3	0.0649872	0.877013
ACAA2	-0.181868	0.659477
FARSA	0.388473	0.34873
RC3H2	-0.056622	0.893237
NUTF2	0.331532	0.423863
DCTN5	0.303258	0.463864
PKN2	-0.0640692	0.878464
MEGF8	-0.281082	0.497516
GNAI1	-0.173311	0.696996
MYH10	0.0835619	0.841271
CTDSPL	0.251095	0.543397
THBS1	0.497087	0.228877
CTCF	0.0832263	0.84179
LPGAT1	0.22281	0.591041
AKAP1	-0.167173	0.688412
MYBBP1A	0.0751466	0.857019
SMAD2	0.286154	0.490527
PCGF3	0.223674	0.591617
ADIPOR1	0.33929	0.413265
SNX1	-0.153362	0.712741
AKT1S1	0.330034	0.4256
TSPAN5	0.341976	0.415372
SRSF1	0.192993	0.641533
ATRX	-0.714174	0.0863899
MYBL2	0.362469	0.381521
EFR3A	-0.0253677	0.953454
HELLS	-0.00681752	0.988329
TRIM33	0.107836	0.795884
UQCRFS1	0.268005	0.518104
EXOC5	0.120395	0.771953
DCTN2	0.115832	0.780486
C12orf49	0.485129	0.241578
AP2A2	0.275161	0.506084
TIMM17A	0.34719	0.402431
ARHGAP21	0.125166	0.762794
MYO1E	0.521386	0.20897
QRICH1	0.284461	0.492711
CCNL1	0.0373689	0.929618
RAB2A	0.312554	0.45062
BRK1	0.3473	0.402633
SLC12A7	0.093306	0.822074
TOMM22	0.342441	0.409197
WBP2	0.393172	0.345319
TRA2A	-0.0442873	0.916452
SMU1	0.133783	0.747801
EPN1	0.289774	0.483955
RTRAF	0.157483	0.704278
CCDC6	0.113918	0.784585
RBBP6	-0.168359	0.684831
TAGLN2	-0.218991	0.596712
TNFRSF21	0.23	0.579085
BAP1	0.183743	0.657416
GAA	-0.471044	0.257029
TMEM181	-0.231397	0.576752
STAT6	-0.183274	0.658398
CMPK1	0.366457	0.377417
MMADHC	0.260352	0.530709
CGGBP1	-0.0105443	0.981319
MIDN	0.241565	0.55934
RBPJ	0.354453	0.392647
LRPAP1	0.0270984	0.949432
SORT1	-0.117157	0.777959
WARS	0.0199582	0.962473
FBXW5	0.29589	0.474552
ACP1	0.229027	0.580812
POGK	0.147643	0.721865
SUZ12	-0.120966	0.771105
STRN4	0.195699	0.637586
MRPL37	0.413524	0.318111
SEC63	-0.12499	0.76284
NAA25	0.220409	0.595347
MYO19	0.176108	0.671234
SNTB2	0.157887	0.704567
CUX1	-0.0496775	0.906725
PMAIP1	0.533517	0.198624
NUDT4	0.531296	0.199306
FBRSL1	0.181183	0.663259
TNRC6B	-0.183813	0.660042
STK25	0.106998	0.79719
TRIM27	0.218475	0.59886
DLG1	-0.0568732	0.891709
AVL9	0.107627	0.796778
YLPM1	-0.063465	0.880038
E2F4	0.250924	0.545174
WDR34	0.126506	0.761332
EIF4G3	-0.0507948	0.903583
MRTO4	0.503146	0.22494
PM20D2	0.528631	0.203134
DESI2	0.251246	0.544466
HMGB1P6	0.208333	0.615862
SMARCB1	0.0413374	0.922094
MTREX	0.140008	0.736425
CDCA5	0.503658	0.224337
TNFRSF10D	0.392132	0.344702
NUP107	0.0821727	0.843826
BUD23	0.138972	0.738362
KRR1	0.0760448	0.857582
COX5B	-0.0248428	0.95419
SEC62	-0.222304	0.592088
PIM3	0.737834	0.07619
PSMC4	0.458922	0.267849
DNM1L	0.0332181	0.937479
EXTL3	0.29131	0.485315
TNPO2	0.105842	0.799836
ANAPC1	-0.000191142	1
[truncated: 56,736 more rows]

## Sheet: 24 116 
gene	logFC	padj
EEF1A1	0.0522451	0.898642
MT-CO1	-0.18689	0.648734
MT-ND4	0.0313016	0.939183
MT-CO2	-0.0114767	0.977693
MT-RNR2	0.609535	0.138669
MT-CO3	0.0426922	0.917116
MT-ATP6	0.0113223	0.978
MT-ND2	0.351927	0.391498
MT-CYB	-0.0815874	0.842381
SCD	-0.0543052	0.894695
MT-ND5	0.327035	0.425786
KRT8	-0.0118755	0.976979
HSP90AA1	0.435595	0.289196
EEF2	-0.0968631	0.813379
HSP90AB1	0.206904	0.614155
RPS2	0.137387	0.737758
MT-ND3	0.457952	0.265232
ACTG1	-0.0671305	0.870055
FAT1	-0.231591	0.572682
PKM	0.0700852	0.864433
HSPA8	0.24435	0.551715
GAPDH	0.167895	0.682498
RPLP0	0.0730479	0.858718
PERP	0.0560663	0.891895
MT-ND1	0.262776	0.522163
RPL3	-0.0208361	0.959545
MT-ND4L	0.0627163	0.878577
PTMA	0.178737	0.663205
RPL13A	0.0143442	0.97216
ENO1	0.127162	0.7567
ACTB	0.0200674	0.9611
MT-RNR1	1.05193	0.0111795
RPL4	0.0210774	0.959092
RPL8	0.0607339	0.882375
PABPC1	0.0175105	0.966023
FASN	-0.223299	0.586452
AHNAK	0.0669868	0.870505
RPSA	0.152249	0.710679
FLNA	-0.0480529	0.907109
HNRNPA1	0.156479	0.703048
AKAP12	-0.0698075	0.864939
RPL13	-0.0276877	0.946274
MT-ND6	0.331875	0.419163
PPIA	0.2176	0.596106
NPM1	0.328918	0.423328
RPS3	0.0289709	0.943792
YBX1	0.33874	0.409688
RPL12	0.150216	0.714421
ANXA2	-0.0348229	0.932503
RPS18	0.0900622	0.826347
HNRNPA2B1	0.443157	0.281118
NCL	0.307811	0.45368
YWHAZ	0.176601	0.667119
RPLP1	0.110276	0.788212
RPL41	0.198558	0.628661
HSPD1	0.358656	0.382779
TPT1	0.0879383	0.830414
SLC38A2	-0.00371876	0.992863
RPL15	-0.00648355	0.987512
RPL27A	0.0169765	0.967128
EIF4G2	0.0698195	0.865075
RPL7	0.129936	0.751612
RPS6	0.137169	0.7383
PLEC	-0.0928423	0.821251
RPL10	-0.00441283	0.991537
TMSB10	-0.0010281	0.998153
KRT18	-0.0661426	0.872345
RPL7A	-0.0605659	0.882784
EZR	0.115869	0.777765
RPS3A	0.0815655	0.842561
RPL6	0.0771421	0.851017
CANX	0.0956116	0.815969
LDHA	0.348708	0.396364
TUBB	0.0977669	0.811869
RPL5	0.0712683	0.862255
HMGA1	0.321166	0.434363
KITLG	-0.260677	0.525535
RACK1	-0.0964488	0.814333
HSP90B1	0.294504	0.473617
RPS8	0.0805261	0.84456
RPL19	0.141779	0.729884
RPS4X	-0.00594962	0.988561
FTH1	0.309797	0.451056
CXCL5	NA	NA
RPS19	0.0329021	0.936228
DCBLD2	0.0795486	0.846378
RPS9	0.0840433	0.837881
ATP5F1B	0.13281	0.74646
PRKDC	0.0585664	0.886767
RPL29	-0.00233064	0.995628
DYNC1H1	-0.0786072	0.84838
ITPRID2	-0.0135802	0.973713
HNRNPK	0.101487	0.804929
DDX5	0.0483297	0.906447
EREG	0.00584058	0.988839
RPS27A	0.202661	0.621791
CYB5B	-0.0329202	0.93619
HNRNPU	0.128644	0.754194
RPL18A	-0.026713	0.948245
CALR	0.315922	0.442324
KRT19	-0.052419	0.898592
MYH9	0.0560413	0.891807
RPS16	0.0278954	0.945977
RPS11	-0.00674649	0.987041
HNRNPC	0.359759	0.381476
TMBIM6	0.0875382	0.831468
SPTBN1	-0.0271497	0.947969
HMGB1	0.519406	0.207047
RPS14	0.0545382	0.89446
APP	-0.0723153	0.860497
HSPA5	0.184011	0.654416
SRRM2	-0.0939906	0.819143
CLTC	-0.0183632	0.964527
XRCC6	0.175311	0.669569
SET	0.246086	0.549309
PDP1	0.0330505	0.935925
DHCR24	-0.0261201	0.949525
EIF4B	-0.0152862	0.970436
EIF5A	0.375989	0.3605
CCND1	-0.130671	0.750692
RPL37A	0.0865985	0.833055
RPS5	0.0588024	0.88625
TPI1	0.305138	0.457989
RPS12	0.101012	0.805781
TFRC	0.178306	0.664504
H3F3B	0.073607	0.857833
RPL23	0.073986	0.857131
RAN	0.175559	0.669208
EIF4G1	0.108433	0.792044
P4HB	0.120721	0.768936
RPS24	0.216145	0.598799
RPL11	0.187357	0.648336
S100A6	0.100804	0.806159
RPLP2	0.083859	0.838359
SLC7A5	0.420285	0.307149
RPL31	-0.00920128	0.98231
CFL1	0.115348	0.779025
EIF3A	0.190518	0.642854
RPS20	0.129333	0.752919
UBC	0.345242	0.400924
FDFT1	-0.0246215	0.952379
YWHAE	0.233391	0.570133
PFN1	0.389216	0.344013
TUBB4B	0.241705	0.556883
RPL14	0.0126382	0.975637
SLC25A3	0.00166207	0.996997
ILF3	-0.021705	0.958115
HNRNPA3	0.298991	0.467084
RPL32	0.064161	0.876007
CSDE1	0.191905	0.640534
SOX4	-0.34987	0.394687
FTL	0.354422	0.388716
RPL10A	0.048192	0.90673
GANAB	0.031195	0.939732
ACLY	-0.0370885	0.928251
EIF4A2	0.00630869	0.987986
TUBA1B	0.323818	0.43122
EEF1A1P5	0.0991595	0.809333
LMNA	0.117786	0.774547
RPL18	-0.0510956	0.901206
NAP1L1	-0.00463743	0.991283
TRIM28	0.196368	0.632796
BSG	0.00242931	0.995591
APLP2	0.121402	0.767962
RPS27	0.193254	0.638095
PSAP	-0.0902732	0.826228
RPL35	0.201414	0.624049
TXNRD1	0.29131	0.478679
ATP1A1	-0.030435	0.941265
HNRNPH1	0.00970066	0.981455
HSPA9	0.190522	0.643108
PTBP1	0.0373676	0.92782
MKI67	0.57531	0.162716
EPCAM	0.185979	0.651502
HMGCS1	-0.0594172	0.885228
RPS7	0.0654082	0.873693
H2AFZ	0.32882	0.424139
CCT3	0.187287	0.648496
RPL35A	0.166034	0.686212
RPS15	0.0428708	0.917142
GNAS	-0.0399218	0.922784
HUWE1	0.0148933	0.971371
HDLBP	0.0707182	0.863659
SERBP1	0.158271	0.700263
ERRFI1	0.149032	0.716824
XRCC5	0.136137	0.740564
KHSRP	0.205584	0.617313
BMP4	-0.195239	0.635351
IPO7	0.0914653	0.824291
RPL24	0.223399	0.586875
SPINT2	0.168756	0.681759
RPS2P5	0.0652545	0.873981
LMNB2	0.286153	0.486449
PGK1	0.141694	0.730508
NONO	-0.0763485	0.852782
RPL27	0.127702	0.756083
RPS25	0.0967189	0.814007
ACTN4	-0.0954356	0.816518
CCT7	0.22563	0.583229
PRPF8	0.0332714	0.935803
KPNB1	0.135645	0.741632
BTF3	0.101242	0.805556
SLC2A1	-0.113495	0.78416
RPL23A	0.10025	0.807404
CCT6A	0.234357	0.568777
PRDX1	0.321229	0.434719
CALM2	0.176347	0.668387
EEF1B2	0.172224	0.675185
DDX3X	0.084404	0.83753
EIF3E	0.0680008	0.868701
ATP5F1A	0.113793	0.782009
RPL28	-0.167388	0.683838
CCT4	0.208711	0.612204
SNRNP200	0.0559765	0.891948
2024-09-02	0.09571	0.816064
SLC38A1	0.149554	0.716288
SLC3A2	0.340008	0.409378
YWHAQ	0.0249718	0.951873
RPL37	0.128491	0.754572
EIF4H	0.113135	0.783327
ITGB1	0.134634	0.743369
PTGES3	0.238395	0.562107
XPO1	0.144905	0.724907
CTNNB1	0.113691	0.782315
HNRNPM	0.289777	0.481139
ATP2A2	0.0375898	0.92755
CCT2	0.142343	0.729344
TKT	0.108451	0.791989
RHOA	0.115358	0.779183
CPOX	-0.0534517	0.896682
GSTP1	0.122934	0.765147
PGAM1	0.181296	0.65953
PRRC2A	0.00730835	0.986199
HMGCR	-0.0218485	0.95788
RPL36	0.115536	0.778746
ATF4	0.271627	0.509066
RPL9	0.0821892	0.8416
SFPQ	0.138076	0.737137
LASP1	0.0521294	0.899639
RPL21	0.125487	0.760231
DDX17	-0.0824	0.841443
RTN4	0.11507	0.780052
GPRC5A	0.168059	0.682994
TPM4	0.155162	0.706229
TCP1	0.0866673	0.833362
G3BP1	0.0822592	0.841576
NUCKS1	0.239547	0.560214
ACTR2	0.148771	0.717911
PAICS	0.126893	0.757745
CDH1	0.176522	0.672042
FLNB	-0.0177055	0.966398
MYOF	-0.150736	0.714033
IPO5	0.159072	0.699188
TPM3	0.178305	0.664823
SREBF2	-0.0905966	0.825766
SYNCRIP	0.183035	0.656398
MACF1	0.014113	0.972982
SEC61A1	0.0309343	0.940567
CAPRIN1	-0.0491911	0.90504
FUS	-0.114674	0.780585
UBA52	0.0942255	0.81889
MCM7	0.229333	0.57711
PLXNB2	-0.0625754	0.879401
UBA1	-0.0258897	0.950123
DDB1	0.0267112	0.948601
HNRNPF	0.176167	0.668533
RPS13	-0.034246	0.933882
SRSF3	0.210882	0.608227
NORAD	0.0641764	0.876324
PTPRF	-0.0646502	0.875463
HDGF	0.399552	0.331895
SPTAN1	0.0850864	0.837463
CCT5	0.234268	0.569112
BZW1	0.128982	0.754013
PARP1	0.130246	0.751733
UBB	0.156986	0.702626
UBR4	-0.0199578	0.9618
RPL30	-0.00999879	0.980861
STMN1	0.107438	0.793943
RPL34	0.0160749	0.969077
STIP1	0.204624	0.618984
MPRIP	-0.0328791	0.93675
CHPF	-0.0909051	0.825169
TMEM123	0.232015	0.573035
ADAR	0.0412636	0.920408
HNRNPAB	0.115933	0.778533
NOLC1	0.0686015	0.867781
GLG1	-0.186885	0.649427
SLC16A1	0.0466857	0.910522
SON	0.0455199	0.912256
MSMO1	0.0532819	0.89722
PDIA3	0.179603	0.662776
PHLDA1	-0.0753538	0.854752
AP2B1	0.0297709	0.94274
SLC25A6	-0.0653429	0.874072
SF3B1	0.0376301	0.927325
CTNNA1	-0.0160694	0.969213
RPS26	0.180907	0.660171
TOP2A	0.465542	0.259052
VCP	0.0566921	0.890936
EIF1	0.232148	0.572683
CD44	-0.0590091	0.885981
ODC1	0.185124	0.652776
CNBP	0.200153	0.626617
MT2A	0.823303	0.0468477
HMGB2	0.601113	0.144917
GNB1	0.0470269	0.909284
HSPH1	0.33493	0.416036
RPL39	0.110488	0.788283
MLEC	-0.0758732	0.853936
ILF2	0.0971536	0.813476
H1F0	0.367692	0.371287
SUPT16H	0.132952	0.746758
CD46	-0.204661	0.619603
ACACA	-0.0489794	0.905426
GPI	0.237795	0.563514
CCT8	0.242622	0.555433
POLR2A	0.152879	0.710305
CBX3	0.237328	0.564056
ITGA3	0.00258008	0.995403
SAT1	-0.325378	0.428911
ANXA1	0.200157	0.626408
CD9	0.151738	0.712623
RHOBTB3	-0.408369	0.322535
ST13	0.0999766	0.808178
STT3B	0.0880734	0.831161
DDX21	0.288103	0.484196
RPN1	0.195966	0.634116
HMGN1	0.142761	0.728742
MRFAP1	0.170596	0.678568
ASPH	0.369844	0.369097
DHCR7	-0.129381	0.753392
SLC25A5	0.172381	0.675368
OAZ1	0.210105	0.609848
ANKRD11	0.205134	0.618191
TNPO1	0.175615	0.670004
DSG2	0.091706	0.823992
CAV1	-0.169847	0.67945
IQGAP1	0.0696424	0.865924
DHX9	0.201424	0.624499
RAD23B	0.207326	0.614438
KPNA2	0.347761	0.398198
MCM4	0.245489	0.55121
MAP4	-0.0397894	0.923314
GCN1	-0.0145893	0.972149
PTTG1IP	-0.172422	0.675915
YWHAG	0.0457953	0.911713
AGRN	-0.22469	0.586873
PRRC2C	0.0863328	0.834134
RAD21	0.225299	0.583862
TMSB4X	-0.0943291	0.819494
LDLR	-0.011546	0.978155
DSP	0.0328509	0.936766
LRPPRC	-0.0304801	0.941364
CLIC1	0.298677	0.468276
DNMT1	0.208576	0.612519
EWSR1	0.0124132	0.976379
PRRC2B	-0.00525936	0.990372
MYL12B	0.139787	0.734265
EIF3B	0.111658	0.786286
MYL6	0.223262	0.587776
PGD	-0.0400461	0.922891
ITGB4	-0.220372	0.592278
WDR1	0.057077	0.8902
PTPN11	0.203091	0.621697
VCL	-0.0484891	0.907079
SLC1A5	0.167153	0.685563
ST14	0.184265	0.655528
LARP1	0.1126	0.784814
RPL38	0.186806	0.649656
ARF1	0.104828	0.799237
DDOST	0.0527732	0.898275
MET	0.0593306	0.885523
PDIA4	0.087849	0.831366
KMT2D	0.0263846	0.949311
IMPDH2	0.0720411	0.8612
NACA	0.109832	0.789723
CBX5	0.165064	0.688495
AP2M1	0.110656	0.788395
CDCP1	-0.0389162	0.925038
DIAPH1	0.248242	0.547036
RPS21	0.225327	0.583926
HMGN2	0.395104	0.337599
SUMO2	0.183878	0.654965
HSPB1	0.0158144	0.969794
UBE2D3	0.182	0.658557
AHCY	-0.0170192	0.967412
TUBA1C	0.130743	0.751138
SMG1	-0.000762263	0.999084
IARS	0.194268	0.637149
ADAM9	0.123666	0.764443
GHITM	0.293925	0.475754
ANXA5	-0.017132	0.96747
ZFP36L1	-0.316472	0.442162
DAG1	0.027284	0.947604
2024-09-09	0.00811486	0.984775
DDR1	-0.0985782	0.810891
LAMA5	-0.274316	0.505323
DNAJA1	0.309286	0.452495
SLC12A2	-0.0790424	0.849433
YWHAB	0.0837833	0.839073
CNOT1	0.0665807	0.87184
DHX15	0.144859	0.725124
PSMD2	0.175203	0.670375
RPS23	0.117847	0.774666
LGALS3BP	-0.154221	0.70788
TOP1	0.297356	0.470039
SSRP1	0.287333	0.485467
CTNND1	-0.0486786	0.906269
JUP	-0.15237	0.711499
G3BP2	0.0328651	0.936783
PEBP1	0.101517	0.805404
TARS	0.247302	0.548202
LAPTM4B	0.211376	0.607176
QSOX1	-0.201195	0.626753
BRD2	0.109168	0.791125
NQO1	0.297632	0.469855
C1QBP	0.131862	0.748778
CALM1	0.193545	0.638982
IGF2R	-0.177374	0.66759
TMED2	0.130839	0.750949
DYNLL2	0.157545	0.701953
DUSP6	-0.472382	0.25181
TAF15	0.179007	0.663705
PRKCSH	-0.0373792	0.92824
DST	0.18108	0.65987
RPN2	0.126266	0.759493
HSPA4	0.117928	0.774884
CD151	0.0819943	0.842944
PCNA	0.24863	0.546153
INSIG1	0.0398949	0.923159
LRRC75A-AS1	-0.105207	0.798351
EPRS	0.38419	0.351573
ACIN1	0.109203	0.791187
NUP210	0.0474564	0.908923
FAM129B	0.101103	0.806533
FAU	0.174117	0.672408
HNRNPA0	-0.0150969	0.971236
RPL9P9	0.00319573	0.994476
NSD2	0.148052	0.719556
RRBP1	-0.0437762	0.915986
PAPOLA	0.352181	0.392624
GDF15	0.520486	0.207593
FLII	-0.0108149	0.979899
CHCHD2	0.255576	0.535025
RPS29	0.331189	0.420877
TUFM	0.103822	0.801165
ABLIM1	-0.133444	0.745833
PRKAR1A	0.0285892	0.945021
THRAP3	0.216857	0.598422
LSS	-0.147195	0.720785
CD63	0.0344427	0.934057
SOD1	0.30586	0.457515
CLIC4	-0.0317086	0.939255
MYO1C	-0.0397699	0.923686
RCC2	0.0383186	0.926242
NAA50	0.0841107	0.83852
TXN	0.370032	0.369288
HNRNPUL1	0.135562	0.742351
SFN	0.280461	0.49701
COX4I1	0.11235	0.785123
CALM3	0.175823	0.669436
UHMK1	0.0791311	0.847869
ITM2C	-0.054513	0.89525
PHB2	0.0958817	0.816035
HLA-C	0.0521959	0.899596
AREG	-0.171624	0.67685
RSL1D1	0.160896	0.69627
PRDX3	0.211516	0.607399
U2AF2	0.226218	0.582881
VDAC1	0.109545	0.790597
TNRC18	-0.0817202	0.843035
USP22	-0.057274	0.889721
PSMA7	0.299515	0.467353
FAM3C	0.27445	0.504703
ETF1	0.136543	0.74075
EPS8L2	-0.0554191	0.894625
H2AFY	-0.0415632	0.92038
CSE1L	0.346164	0.401082
CAPN1	-0.050149	0.903734
SF1	-0.0247496	0.952597
KIF5B	0.240579	0.559327
RN7SL2	0.45943	0.264519
CYCS	0.307631	0.455362
HNRNPD	0.0984896	0.81103
HNRNPDL	-0.0676726	0.869949
MCFD2	0.0397301	0.924678
AGO2	-0.00903324	0.982996
RBMX	0.0273053	0.947604
CKAP5	0.243429	0.554526
NFAT5	-0.140839	0.732667
PABPC4	0.0505583	0.902711
PRMT1	0.085877	0.835007
SMARCC1	-0.0103848	0.980375
CALU	0.0622613	0.880625
EIF2S3	-0.00220003	0.996342
ARL6IP1	0.393593	0.339684
MAT2A	0.00065569	0.999388
TRIP12	0.0708212	0.864013
TEAD1	-0.0649173	0.875585
S100A10	0.0610766	0.883968
DDX6	0.181283	0.659727
TM9SF3	0.182528	0.658774
IDI1	0.0495857	0.90451
SURF4	0.0599428	0.884855
SDCBP	0.124848	0.762535
NOP56	0.14335	0.728044
TMED10	0.101232	0.806124
TRIB1	-0.0920274	0.823068
MTHFD2	0.366905	0.37321
PDIA6	0.065312	0.875054
CLDN4	0.164106	0.690589
GLO1	0.201835	0.624204
CAPN2	0.132619	0.747605
MTND2P28	0.140484	0.733196
ITGA6	0.0712778	0.86363
MAVS	-0.0300157	0.942237
BAZ1B	0.225557	0.584133
SOX9	-0.243089	0.555965
SQSTM1	0.189876	0.645059
PRDX6	-0.0186427	0.964466
YBX3	0.0497255	0.904286
ARHGAP29	0.13337	0.745936
EEF1A2	-0.170485	0.67855
ARHGEF12	-0.0312988	0.940025
KHDRBS1	0.0359069	0.930988
EPHA2	-0.116321	0.778276
CD81	0.0201082	0.961878
OGT	-0.149859	0.716184
NFE2L1	-0.0247243	0.952716
IRS1	-0.00937251	0.982341
MORF4L2	0.19753	0.631745
TMPO	0.189658	0.645442
MTATP6P1	0.152539	0.711268
MCL1	0.0976983	0.812896
SLC16A3	0.193077	0.639051
B4GALT5	-0.176765	0.667569
2024-09-11	0.0358091	0.931577
ITPR3	-0.0189908	0.963841
FKBP1A	0.0323443	0.937883
ARF4	0.0847985	0.837912
PSAT1	0.369786	0.370845
TLN1	-0.039803	0.923645
SLC39A14	0.126157	0.760482
SREBF1	-0.0729377	0.859685
PPP1CC	0.198588	0.629609
ARPP19	0.00847546	0.984171
APEX1	0.0563646	0.891446
AP3D1	-0.0702443	0.865224
DNAJB1	0.263937	0.522041
SRSF6	0.102124	0.80432
NAP1L4	0.179493	0.663734
RPS28P7	-0.0139695	0.97328
PPP2R1A	-0.0701715	0.865177
ATP2C1	0.173463	0.675196
RAB7A	0.171045	0.678131
RRM1	0.372531	0.367391
TFDP1	0.17325	0.674571
COPA	-0.0310567	0.940514
TK1	0.340096	0.409341
TSC22D1	-0.0985192	0.810996
HYOU1	0.0728414	0.860392
ZDHHC20	-0.0314387	0.939674
RANGAP1	0.318156	0.440504
MAL2	0.143301	0.728345
CTTN	-0.126875	0.758948
MORF4L1	0.171676	0.676939
MTPN	0.130509	0.751629
H3F3A	-0.0578457	0.888787
ABCC2	-0.791043	0.0557196
CTSB	0.0395823	0.924149
CDC37	0.0297274	0.943066
CD164	0.103881	0.801534
GDI2	0.138505	0.737286
SPINT1	-0.204637	0.621881
YME1L1	0.192505	0.640631
NASP	0.111805	0.786502
SRP9	0.112209	0.785762
GART	0.178831	0.664521
RAC1	0.146466	0.72254
TRRAP	0.0079677	0.985296
MCM3	0.221265	0.591306
DEK	0.348623	0.398467
BAZ2A	0.00521675	0.990579
NT5E	0.287816	0.491833
MYL12A	-0.0715607	0.862935
CAVIN1	0.078545	0.849656
FSCN1	0.0287274	0.944748
RBM39	0.162814	0.693083
HNRNPR	0.225312	0.584407
EIF3H	0.125558	0.76057
DSTN	0.082006	0.842486
RPL7L1	0.147171	0.721379
PRDX5	0.114934	0.780709
ANP32A	0.129823	0.753025
YAP1	-0.183736	0.656109
SNRNP70	-0.0642775	0.876502
CNN2	-0.0336345	0.936187
PHLDB2	-0.287287	0.485245
COX7C	0.149354	0.717069
STT3A	0.118955	0.773375
CLSTN1	-0.0507324	0.902626
CLU	0.197021	0.63379
MYC	-0.0894134	0.828258
NUP50	0.083415	0.840758
KIF1C	-0.00497468	0.991053
ACTR3	0.257604	0.532246
SMC1A	0.151712	0.713372
PDS5A	0.112644	0.784974
2024-03-06	-0.0805401	0.845396
SHMT2	0.164942	0.689278
KTN1	0.337261	0.414864
ATP1B3	-0.01267	0.976448
HLA-A	-0.0157102	0.970683
FKBP4	0.278321	0.499343
ZNF664	0.133574	0.746102
GSPT1	0.0663704	0.872973
BAG6	-0.0608201	0.883162
NEAT1	-0.420499	0.308245
KIAA0100	-0.0860356	0.835134
SLC20A1	0.0677885	0.869946
SF3B3	0.0226468	0.956804
ARCN1	0.0393846	0.924578
ANP32B	0.378714	0.358492
PSMA4	0.318535	0.439626
FAM120A	0.0900888	0.827676
PIEZO1	0.0538756	0.896564
MSI2	-0.0873601	0.83235
CRIM1	-0.159283	0.70295
IDH1	0.0632583	0.878487
ARF3	0.0323942	0.938064
RANBP2	0.288488	0.484385
ITGB5	0.0602262	0.885013
CDV3	0.179192	0.664149
TAX1BP1	0.225754	0.586927
NCKAP1	0.198692	0.630244
EIF3L	-0.0855378	0.835776
PHGDH	0.190991	0.643732
ATAD2	0.275869	0.50341
MOB1A	0.0236546	0.954765
LSR	0.0130367	0.975469
RPL22L1	0.151912	0.712369
F2RL1	0.210208	0.610224
ARPC2	0.0954797	0.817451
MTAP	-0.13543	0.742225
TNFRSF10B	-0.0293646	0.943881
HERC2	-0.125721	0.760758
LMAN1	0.241611	0.559199
IER3	0.0507636	0.9023
NUFIP2	0.135779	0.742222
HECTD1	0.140226	0.733995
ID1	-0.186117	0.651215
SRSF11	0.0894227	0.828656
MLF2	0.106294	0.796675
KDM1A	-0.0919488	0.823985
RRM2	0.326112	0.430126
SSR3	0.0256262	0.951239
TCOF1	0.221268	0.592408
SLC7A1	0.249532	0.545699
ERP29	0.233501	0.571393
SF3B2	0.0959391	0.816085
CORO1C	0.0233204	0.955897
EIF5	0.117581	0.775989
HDAC1	0.0768953	0.852229
TOMM20	-0.0168291	0.967964
NACC1	0.135228	0.742999
BIRC6	0.0343678	0.93462
OLA1	0.143822	0.727469
ACTN1	-0.277545	0.50093
TRAM1	0.0785458	0.849272
SRP14	0.197395	0.632088
UBE2H	-0.0550293	0.894021
PTMS	0.245954	0.550135
LRRC59	0.142062	0.730653
UBR5	-0.0378102	0.927352
CELF1	0.0578685	0.888865
HNRNPL	0.256679	0.533597
DCAF7	-0.0634486	0.877978
VARS	0.00997845	0.981376
OGA	0.0496811	0.904462
SQLE	0.24487	0.553343
NUP98	-0.025188	0.952206
FAM83H	0.0153501	0.971114
MLLT6	-0.0253205	0.951668
PPM1G	0.105756	0.798122
STARD7	0.177525	0.66692
LGALS1	0.177386	0.666344
SAE1	0.174204	0.67248
CBX6	-0.0607583	0.8832
ITGAV	-0.0504052	0.904408
COLGALT1	0.299598	0.468088
YARS	0.360529	0.382793
TM9SF2	-0.10702	0.795892
BUB3	0.188812	0.646895
UBE2S	0.422751	0.305366
MVD	0.0742215	0.857228
TALDO1	0.0794091	0.848283
TRA2B	0.0854101	0.836341
PRSS23	-0.00431651	1
B2M	0.283162	0.491555
ACSL5	-0.214508	0.6027
NPLOC4	0.0598811	0.884855
ARHGAP35	0.0354176	0.932353
SPEN	0.12195	0.767638
MGAT5	-0.020271	0.96284
PPA1	0.142505	0.730051
FDPS	0.00256887	0.99579
BCLAF1	0.380608	0.356086
CAND1	0.0862842	0.834891
SLC25A39	0.109226	0.791228
EIF4A3	0.0623974	0.880398
PAM	-0.387359	0.347037
TPX2	0.310234	0.451694
TBC1D9B	-0.0270212	0.948492
PRPF40A	0.173486	0.674094
PTP4A2	0.260655	0.527204
WDR82	0.117079	0.776574
HDAC2	0.0744504	0.857095
MTDH	0.152693	0.711168
CENPF	0.866949	0.036603
EIF5B	0.582639	0.158818
NUDT21	0.0795927	0.84731
CAPZA1	0.124115	0.763908
LUC7L3	-0.0353514	0.932231
PSMD3	0.138325	0.737877
EIF3D	0.0343384	0.934136
HIF1A	0.0571926	0.890301
FXR1	0.163091	0.692398
PALLD	0.0134332	0.974395
MDH1	0.254777	0.536949
SUPT6H	-0.00124711	0.998526
ACSL3	0.190186	0.644525
RCC1	0.273361	0.507863
TGOLN2	-0.0955005	0.818078
GPX4	0.0761035	0.854095
CSNK2A1	0.147344	0.720771
MDN1	0.0446001	0.914355
ADAM10	0.0663589	0.872749
EIF4EBP2	-0.0379814	0.927464
FKBP8	-0.0323159	0.938012
MAP4K4	0.119041	0.773054
SLC39A6	0.100975	0.807074
PFKP	0.112562	0.785246
PSMD1	0.315646	0.444296
SCRIB	0.103827	0.801538
CNN3	-0.114208	0.782226
ENC1	0.0185606	0.966236
MYO10	-0.307652	0.456134
SRSF10	0.151175	0.71434
NARS	0.188632	0.647766
HP1BP3	0.167835	0.683906
GNB2	0.133397	0.746947
SLC4A2	0.0463217	0.911222
DDX42	-0.123014	0.765713
EIF3I	0.148935	0.718249
PSMB1	0.325036	0.430699
JPT1	-0.0481776	0.907393
NCAPD2	0.284167	0.490858
PA2G4	0.234375	0.57007
PSMB4	0.168161	0.683798
PLEKHB2	0.021221	0.959841
LAMP1	0.0865911	0.834035
SBF1	-0.065101	0.875297
XRN2	0.0478753	0.908186
CAD	-0.103208	0.802828
NOP53	-0.0621563	0.880393
RBBP4	-0.153121	0.710321
S100A4	-0.363669	0.377148
MARS	0.222844	0.589605
UBQLN1	0.0792274	0.848154
MARCKSL1	-0.201472	0.625377
PTBP3	0.194168	0.638314
KDELR1	0.0147736	0.972232
CBX1	0.13486	0.743574
COPB2	0.10414	0.801252
SERINC5	0.0639912	0.878019
PRDX2	-0.149097	0.71869
UBAP2L	-0.0270639	0.948528
FAM168B	0.0198267	0.96233
PXN	0.0512694	0.901711
CYFIP1	-0.0323532	0.938204
ABCE1	0.21709	0.598944
LLGL2	-0.134478	0.744589
TCF3	-0.0210339	0.960047
RANBP1	0.260155	0.528485
HACD3	0.0543321	0.895961
TBL1XR1	-0.0136863	0.974268
RPL22	0.0932883	0.821198
ANLN	0.474574	0.250952
PDCD11	0.00634369	0.988398
CAPNS1	0.125102	0.762092
UQCRH	0.251913	0.541111
TPD52L2	0.173873	0.67353
SMARCA4	-0.0097843	0.982188
CCNB1	0.464392	0.260449
UQCRB	0.171593	0.677233
WDR6	-0.101683	0.805721
SRSF7	0.0817002	0.843757
HADHA	0.116581	0.778021
LBR	0.206344	0.617163
RPS15A	0.141917	0.73078
SMARCA5	0.073519	0.859124
MAPRE1	0.144302	0.726892
GRN	-0.188439	0.647864
PCSK9	-0.101162	0.806054
HMGA2	-0.18529	0.652837
SUPT5H	0.0674288	0.870968
WNK1	0.118353	0.774789
RAB10	0.0434644	0.916779
EEF1D	-0.0368521	0.929516
RAB1A	0.0687947	0.868523
ATP5MC3	0.398515	0.334271
C6orf62	0.0826041	0.841823
MAPK1	0.0131232	0.975465
SCRN1	0.0347777	0.933509
MAN1A1	-0.268477	0.514863
EIF2AK1	0.0568986	0.890903
ACADVL	-0.0261857	0.950351
DNM2	-0.154552	0.708268
ROCK2	0.138019	0.738789
SNRPB	0.286246	0.487859
BCAP31	0.15565	0.706594
ATP13A3	0.166572	0.686326
OAT	0.154198	0.708654
SMURF2	-0.0881742	0.830687
CS	-0.0388847	0.925809
WAC	0.191765	0.642297
NOC2L	0.0513558	0.901543
CCDC47	0.161997	0.694715
CCNI	-0.0262127	0.950053
TRIM25	0.0401773	0.92298
SERF2	0.119418	0.772461
C11orf58	0.240577	0.560042
CMTM6	0.0288661	0.94515
DAZAP1	0.194229	0.638383
MBTPS1	-0.0967419	0.814806
RNF213	-0.125257	0.76229
MYO1B	0.0408161	0.922341
ZFAND5	-0.0698848	0.865973
GARS	0.199394	0.629565
AZIN1	0.0617828	0.8813
GTF3C1	0.0321155	0.938908
DDX46	0.300603	0.466248
QARS	-0.136709	0.740626
TOR1AIP2	0.123014	0.766098
EGFR	-0.129305	0.755004
ENSA	0.234364	0.57058
UQCRC1	0.171271	0.678122
HINT1	0.224192	0.586847
ERH	0.301365	0.464966
MTCH1	-0.0476678	0.908674
RNPS1	0.0210746	0.960036
TNS4	-0.225944	0.587421
UPF1	0.0601961	0.884735
CYBA	0.0383945	0.926797
GRSF1	0.0412156	0.921029
HSBP1	0.251405	0.541835
TINAGL1	0.0583812	0.889253
AARS	0.201045	0.625791
NCOA4	0.120344	0.771013
PHC2	0.0625261	0.879952
TACC1	0.038499	0.927568
SFXN1	0.0214897	0.959376
UBE3C	0.0463854	0.911191
INTS1	0.109904	0.790577
PARP4	0.101759	0.805529
CDKN1A	0.192718	0.639816
AK2	0.0828023	0.841486
SETD7	0.211792	0.60817
SSR1	0.0286641	0.945481
NUDC	0.131892	0.749528
PUF60	0.106079	0.797353
TAOK1	0.025877	0.950676
PARK7	0.233618	0.571181
S100A16	0.201576	0.625519
LRP10	0.0051372	0.991432
NAMPT	0.141453	0.733571
CLDND1	-0.0222721	0.957711
POLR1A	0.0168108	0.968437
SND1	-0.117072	0.777207
ARID1A	0.0787189	0.849419
CPNE3	0.131106	0.750695
MDH2	0.116374	0.778358
OLR1	NA	NA
IRAK1	0.253001	0.540557
PAK2	0.0822163	0.842716
UHRF1	0.15378	0.709809
PSMD13	0.235667	0.568998
FRAS1	-0.404279	0.328455
UBE2Z	-0.0107943	0.979819
DDX24	0.100569	0.808011
H2AFX	0.179695	0.663644
GRB2	0.148496	0.71887
FAM208B	0.143776	0.728319
VEGFA	0.0967797	0.816654
RBFOX2	-0.0464744	0.9109
NOTCH2	-0.0286106	0.945848
PDLIM5	-0.244155	0.554554
JAG1	-0.517262	0.211759
HCFC1	0.134305	0.745477
PLOD1	0.00305738	0.994876
AHSA1	0.290809	0.481279
ANKRD17	0.0651466	0.875161
EMC10	0.0542841	0.896363
TOMM40	0.193517	0.639968
AMD1	0.0460336	0.912104
TMEM30A	0.0138572	0.974257
NUP58	0.143606	0.728698
GOLM1	0.207366	0.615452
PDXK	-0.0113281	0.979229
MYO6	-0.159091	0.700293
LSM4	0.273756	0.506851
SNRPD2	0.320718	0.436682
GAS5	-0.103347	0.802556
AXIN2	-0.451077	0.287035
SEC16A	-0.131643	0.750995
KARS	0.144582	0.726476
BMS1	0.227838	0.581244
PAFAH1B2	-0.0284162	0.945749
ARF6	0.104233	0.800895
PHB	0.257297	0.532765
CCNG1	0.0304805	0.94183
COTL1	0.511164	0.216107
PDAP1	0.264951	0.520869
CDC42BPA	0.121804	0.768308
PTPA	0.0854495	0.83631
MCMBP	0.168199	0.683512
ATP2B1	0.0986878	0.813058
PLXNA1	-0.0844524	0.838782
RHOB	-0.0919054	0.825568
RTN3	0.16526	0.689131
SRSF2	-0.0341736	0.934736
PPP1CB	0.0751902	0.856043
INF2	-0.123285	0.76702
SRRT	0.119459	0.772952
POLD2	0.157191	0.703721
PCBP1	-0.00795337	0.985948
USP9X	0.0388507	0.926061
SLC39A7	0.127882	0.757144
TTLL12	0.0209515	0.960445
SERPINH1	0.0122919	0.977313
NR2F2	0.346444	0.406321
NRDC	0.114108	0.782459
PCYOX1	0.00652933	0.988782
SUN1	0.0943358	0.819465
SKP1	0.259851	0.529243
VDAC2	-0.00870543	0.984131
PSMD11	0.232531	0.573585
SETD5	-0.0407477	0.922029
LAPTM4A	0.132578	0.748467
SDC4	0.181086	0.662315
STRAP	-0.0012313	0.998711
TMEM33	0.00215911	0.997008
RBM25	0.308963	0.454643
CACYBP	0.381933	0.355303
ZNF207	-0.0737005	0.858897
POLR2B	0.101799	0.805292
PDCD6IP	0.0908096	0.826458
KDELR2	0.083421	0.840943
H2AFV	0.230723	0.576286
PRNP	0.140617	0.733835
NTSR1	-0.0972015	0.813572
NCLN	0.0143473	0.973324
PNN	0.287347	0.486665
ERO1A	0.178421	0.666842
CAP1	0.102669	0.804331
MT1E	0.891151	0.0318786
DYNC1LI2	-0.110845	0.788998
GOT2	0.0269001	0.949099
GPC1	-0.0734546	0.859669
PKN1	0.124097	0.763616
PSMB2	0.0488009	0.906702
FAR1	-0.0683992	0.869617
SAFB	0.0154758	0.970838
ATXN2L	0.0832439	0.841142
KMT2A	0.0544191	0.896065
CLCN3	0.0758673	0.855059
RPA1	0.18196	0.659563
LONP1	0.190093	0.645744
ITGA2	-0.0431687	0.91766
PUM2	0.100397	0.808187
GFPT1	-0.033276	0.937237
CEP170B	-0.0327128	0.938069
SRPK1	0.157056	0.704295
DDX1	0.172543	0.676267
MCM6	0.155322	0.70722
SCARB2	-0.118421	0.775802
ADIPOR2	0.0829879	0.841205
U2SURP	0.305513	0.459541
EIF3M	0.0167048	0.968676
EIF3F	-0.0414498	0.920923
METAP2	0.266965	0.518118
ECT2	0.427213	0.301907
GNL3	0.200213	0.62756
ATP11A	-0.259407	0.529445
SNX5	0.114104	0.782785
PPP3CA	-0.153488	0.709639
PCBP2	0.0229407	0.956669
OSBPL8	-0.0665771	0.872239
PSME3	0.0916156	0.825061
SRRM1	0.0759901	0.854757
LMNB1	0.261758	0.525942
ESYT1	0.0900928	0.828984
MTUS1	0.158243	0.70154
DUSP5	-0.0797491	0.847461
TES	0.049658	0.904817
ACAT2	0.0441457	0.915684
CTBP2	0.0352899	0.933057
USP7	0.151262	0.71436
CTDSP2	0.110993	0.788607
SELENOI	0.0998392	0.809339
ABHD10	0.0389391	0.925151
LAMB1	-0.108294	0.796809
MED13	-0.0307523	0.94133
MFN2	0.109488	0.791692
PSMB5	0.156714	0.704414
SRSF9	0.0842847	0.838784
CYC1	0.185733	0.652499
PPP1R14B	0.369614	0.370797
TTC3	-0.0540724	0.896638
RBBP7	0.243252	0.555849
TUBA1A	-0.124973	0.761668
ANXA11	0.0586079	0.887936
DKC1	0.0962733	0.816224
ERGIC3	-0.0661023	0.873446
NSUN2	0.102689	0.804486
ATP5PB	0.298555	0.469563
KIF1B	0.0600482	0.885583
EIF1AX	0.162323	0.694659
UGGT1	0.0197846	0.962879
CMTM4	0.00827595	0.984975
IARS2	0.129278	0.754607
SP1	-0.050639	0.902955
SSH1	-0.238445	0.562983
PFKL	-0.0127777	0.976373
AES	0.108887	0.792334
STAU1	0.0373549	0.928844
USP34	0.142155	0.730931
HNRNPH3	0.231177	0.575977
POLR2E	0.11169	0.78743
SPCS3	-0.0188544	0.96446
PCNT	0.247371	0.550113
CLUH	-0.0120354	0.977641
GNAI2	-0.0551915	0.894176
PTGFRN	0.0456197	0.913151
GLUD1	0.24869	0.547147
CSNK1A1	0.127134	0.758666
CRKL	0.0533485	0.897828
AHCYL1	0.0311606	0.940974
SRSF5	-0.00775899	0.986123
PPP2CA	0.162194	0.695036
PGRMC1	0.109403	0.791542
XPO6	0.0800157	0.847127
ESYT2	0.202488	0.62388
FBL	0.287698	0.485501
SRP72	0.155162	0.707331
TWF1	0.215308	0.602381
SYNGR2	-0.0513419	0.902009
NPEPPS	0.0147304	0.972303
SZRD1	0.131755	0.749995
RALY	-0.0937242	0.821258
MTHFD1	-0.0277821	0.947384
MBNL1	0.0689002	0.868082
PSMB7	0.255776	0.535842
SERINC1	-0.0396793	0.924842
ADD1	-0.0743857	0.857795
LRBA	-0.0441738	0.915398
PTK7	-0.176951	0.66803
CSNK1D	0.0051497	0.990994
DNAJC10	0.0266628	0.949781
XPOT	0.204003	0.621596
SARS	0.276705	0.503602
SPTLC2	-0.0849834	0.838022
YWHAH	0.168832	0.683406
SLC25A37	0.0762148	0.854907
MGAT4B	0.0330739	0.937282
SLC6A6	-0.276766	0.504277
C1orf43	0.0683238	0.869069
NUMA1	-0.149307	0.717945
TJP1	0.146258	0.72406
COPB1	0.198067	0.631895
PSIP1	0.240431	0.560729
NMT1	0.12428	0.763991
ARGLU1	-0.0493922	0.905748
VPS35	0.0567875	0.891174
ABCC1	-0.065259	0.874973
ZFR	0.056591	0.891723
CDH3	-0.158332	0.701234
ZNF638	0.289112	0.484697
OAS3	0.156517	0.707549
CDC20	0.386266	0.349997
APMAP	0.14855	0.719839
UBE2K	0.173869	0.673705
GLUL	-0.0833916	0.839983
CHD3	0.0683654	0.869757
ABCF1	0.133756	0.747846
SETX	0.0221481	0.958292
DYNLL1	0.244324	0.554952
TRIOBP	0.0914882	0.82476
DDX23	0.251252	0.543401
ICMT	0.0984296	0.812471
DBI	0.262832	0.524312
NCOR2	0.162633	0.694243
GNAI3	0.174012	0.673974
BCL2L1	-0.0301742	0.942642
LCOR	0.0624475	0.880659
GLS	0.0509821	0.903085
CDC42BPB	-0.118301	0.775236
RAB11A	-0.0761321	0.854334
AC008038.1	-0.0169085	0.967977
PYCR1	0.0669035	0.871641
SLC38A10	-0.122346	0.767463
CPSF1	-0.0994495	0.809936
CKB	-0.085123	0.836499
SRP68	0.115023	0.78089
CCNL2	-0.365493	0.376145
DDX18	0.296718	0.472861
TRIR	0.219974	0.594421
JPT2	0.162155	0.695051
SINHCAF	-0.0572867	0.890164
SLC25A1	-0.00654325	0.988355
SEC11A	0.117784	0.775941
PPL	0.345185	0.404583
LGALS3	-0.163864	0.694247
TPR	0.496854	0.229143
LSM14A	0.104713	0.800344
POLE	-0.100275	0.80857
NPC2	0.0540799	0.896877
PUM1	-0.0755757	0.855509
MTA2	0.142209	0.731628
ALYREF	0.661631	0.110004
SLC5A3	-0.224454	0.587887
GSE1	-0.120697	0.771281
UBXN4	0.0379131	0.927875
WASF2	0.180866	0.661453
BIRC5	0.464815	0.26046
DUSP4	-0.129823	0.752839
LAMB2	-0.3528	0.394226
FEN1	0.213351	0.605697
MCM5	0.220226	0.593762
PPFIBP1	-0.161144	0.696908
NSD1	0.0813979	0.844261
EIF2S2	0.250816	0.544199
KDM3B	0.00512948	0.990961
ZNF24	0.0835325	0.84011
TARDBP	0.184006	0.656596
TGFBI	-1.37327	0.63929
SDF4	0.0707629	0.864755
ZNF146	0.315362	0.444758
EDF1	-0.0203353	0.961859
OIP5-AS1	-0.103619	0.802347
PPP1R15B	0.236525	0.567134
SYMPK	0.0352643	0.932784
APEH	-0.0335815	0.935936
MCM2	0.227075	0.583055
TMEM245	0.0133859	0.975435
TMEM59	-0.00598407	0.989894
DAZAP2	0.053036	0.898471
UQCRC2	0.10779	0.794673
RSL24D1	0.251105	0.543031
PANK3	-0.0537499	0.897285
AP3S1	0.223135	0.588186
ARHGAP32	-0.111142	0.791936
CCAR1	0.175328	0.671744
MSH2	0.134814	0.745813
SEL1L3	-0.0554627	0.894911
GSR	0.27053	0.512283
SGPL1	-0.0568747	0.891578
AP1S1	0.232494	0.574988
TGIF1	-0.114044	0.782622
GPX1	-0.0391593	0.925101
AJUBA	0.0376633	0.930421
ANP32E	0.426975	0.300984
IFITM3	0.0430585	0.91803
PPIB	0.134466	0.745702
TMOD3	-0.0333187	0.93647
UBE2N	0.199006	0.630357
PODXL	-0.339468	0.412108
API5	0.155717	0.706762
SERINC3	0.038072	0.927754
FAM91A1	0.0619082	0.881542
PPP6R3	0.137104	0.74053
TSN	0.1482	0.720535
LRP5	-0.158615	0.701993
YY1	0.158768	0.701026
FOXK2	-0.0383585	0.92668
RCN1	-0.125802	0.761457
HM13	-0.0926574	0.823226
CSNK1G2	-0.0673113	0.871145
TIAL1	-0.00294705	0.995264
CDC27	0.214843	0.602911
ALDH18A1	-0.0442524	0.915883
VAT1	-0.146255	0.722914
MRPL3	0.186971	0.650952
HACD2	0.135458	0.744403
CACUL1	0.0532359	0.89807
AP1G1	0.0911709	0.826007
MALAT1	-0.223121	0.589318
SLC44A1	-0.0912966	0.826397
RCN2	0.107736	0.79487
EPB41L2	0.168497	0.684757
ADAM15	0.0784603	0.850892
SUB1	0.141661	0.73219
CHD2	0.0917663	0.824655
ACTR1A	0.0701166	0.865873
LMAN2	0.273018	0.509429
AFF4	-0.0845759	0.839168
GTF2F1	0.165465	0.689813
MED13L	-0.0199828	0.962291
AKT1	0.173834	0.674375
VMP1	-0.01092	0.979877
PSMC3	0.323271	0.43428
SMARCD2	0.102069	0.804883
LRRFIP1	0.126421	0.760511
TMEM97	0.0128601	0.97606
TUG1	0.0179687	0.966885
PHRF1	0.0346058	0.935032
IPO9	0.142078	0.731417
PRPF19	0.15069	0.71552
VAPA	0.106203	0.797603
SERP1	0.0483657	0.907924
CDC6	0.194126	0.639591
EIF2AK2	0.12249	0.768251
MPZL1	0.0725095	0.861671
SPG7	-0.177981	0.666787
COPG1	-0.0845965	0.838481
EFTUD2	0.0802606	0.847138
TIMP2	-0.118594	0.774741
RPS2P46	0.0605436	0.8842
ANKLE2	-0.119134	0.774284
SMCHD1	0.154925	0.708834
POLR2L	0.23004	0.579148
TCF7L2	-0.0732231	0.859545
DPY19L1	0.124466	0.763532
DNMBP	0.0153691	0.971101
PSMD12	0.17542	0.671429
MBOAT7	-0.116958	0.778427
PAFAH1B1	0.0385603	0.926667
PPP1R9B	0.0463031	0.911258
HTT	-0.0847268	0.839012
PPIF	0.12924	0.756278
AFDN	-0.032631	0.938451
TRIO	-0.123496	0.765568
GIPC1	0.0707035	0.865507
LAMC1	0.259902	0.530807
KPNA6	0.138689	0.737486
S100A14	0.169245	0.682579
SH3BP4	0.103884	0.804447
CUL4A	-0.0409114	0.922243
RPS28	-0.0982702	0.813134
FANCI	0.262967	0.525428
ANKRD52	-0.068787	0.868873
CTSD	0.136882	0.748126
ANXA3	0.306585	0.458793
KDM5C	0.0239808	0.954971
EIF2A	0.121699	0.768894
LRRC58	0.311333	0.451684
LARP4B	0.0429708	0.91802
EIF2S1	0.14508	0.726356
PSMD4	0.257765	0.532669
CAPZB	0.0479899	0.908619
PDXDC1	0.0233026	0.956347
HEXIM1	-0.0457184	0.912628
RPL36AL	0.171395	0.678472
CRK	0.186948	0.651276
REPIN1	0.0253221	0.952382
ENAH	-0.0551567	0.894448
TMEM259	0.0046182	0.992335
UBP1	0.12527	0.762218
STAG2	0.158381	0.702146
ATP5F1C	0.187521	0.64993
FOXK1	0.105901	0.798031
PCNP	0.16727	0.685798
ANKRD10	0.00919078	0.983112
USP10	0.108886	0.79258
GBF1	0.0171363	0.967994
NCAPG2	0.306832	0.459079
C19orf48	-0.0033335	0.994992
ADGRG6	0.0591094	0.887506
DOCK5	0.00566744	0.990199
GNS	-0.0573097	0.891078
SMC4	0.472919	0.253841
SC5D	0.0355759	0.932639
GATAD2A	0.125945	0.761061
CNOT7	0.0508273	0.903067
BTBD1	0.111389	0.788228
VDAC3	0.279608	0.49867
CNIH1	0.151875	0.713868
SCARB1	0.0104531	0.980568
CDK1	0.395257	0.339205
HIF1AN	0.0716229	0.862914
LTA4H	-0.0319263	0.939053
TRMT112	0.181332	0.661038
DHX30	0.0662285	0.873288
EP400	-0.0353518	0.93313
CHMP1A	0.0858273	0.83582
ADGRE5	-0.108158	0.79558
AAMP	0.144246	0.727495
CKAP4	-0.152727	0.714237
KDM2A	-0.0510556	0.902902
NOP58	0.349572	0.39787
ZC3H7B	0.0784131	0.850273
SPAG9	0.106827	0.796969
BANF1	0.26776	0.516991
SCNN1A	0.139752	0.735622
TWSG1	0.14022	0.736651
SIGMAR1	0.0310255	0.941775
2024-09-07	0.220332	0.594387
TBCA	0.38163	0.355624
PSME4	0.143611	0.72932
TMED9	0.124874	0.763141
YTHDF2	-0.0810228	0.845283
RNF10	0.163254	0.69353
IL6ST	0.184112	0.661094
LAMB3	-0.160957	0.701437
TOP2B	0.105985	0.797823
USP5	0.0931397	0.822487
PTK2	-0.0260472	0.950664
PES1	0.155246	0.707553
PPP6R1	0.0951979	0.818791
CAST	0.203042	0.624323
DNAJB6	0.0397403	0.924327
CYR61	-0.128042	0.78031
CREBBP	0.123162	0.766436
ITM2B	0.0155418	0.971118
RARS	0.0378728	0.928142
ELAC2	0.0747686	0.857605
SF3A1	-0.00260576	0.996199
ADD3	0.112649	0.787025
RDX	0.288168	0.486311
RRP1B	-0.00114302	0.999049
DVL1	0.153458	0.710778
USO1	0.0679577	0.870209
UBTF	0.180703	0.662384
DDX54	0.24391	0.555269
GALNT1	0.184533	0.656227
SMG5	0.153108	0.712196
KLF6	0.00383533	0.993885
CTBP1	0.0254898	0.952042
CLTA	0.091159	0.826399
ADH5	0.101136	0.806928
CIRBP	-0.0847749	0.83793
RAB3B	-0.211701	0.609911
MDK	0.0484849	0.906775
ECE1	-0.0360713	0.931735
ATN1	-0.0104563	0.980925
SF3A3	0.179672	0.664231
PLOD3	-0.0920749	0.82635
SNRPD3	0.259658	0.530034
ENDOD1	-0.175004	0.672179
SUMO1	0.206063	0.618174
ERG28	0.103449	0.80327
PSMB3	0.396662	0.337814
GRINA	-0.158146	0.70219
UBFD1	0.0262616	0.950314
PSMD14	0.21771	0.598651
ARHGAP18	-0.0903817	0.827152
PPT1	0.124437	0.766147
TAF1D	-0.009428	0.98297
SLBP	0.119493	0.773287
RPRD1A	-0.0722448	0.861935
SCAF11	0.227255	0.583086
RBCK1	-0.00279718	0.997163
CSRP1	0.0789038	0.851389
CLPTM1L	0.105927	0.798841
GOLGA3	-0.0959342	0.817749
EI24	0.280924	0.496614
MED1	0.0972	0.814679
CPSF6	0.0579311	0.889469
MTOR	0.106725	0.79728
DLG5	0.148147	0.720464
BOP1	-0.00587546	0.989578
NDFIP1	0.175197	0.67262
PLIN3	0.112209	0.786147
IST1	0.011149	0.979504
HOXB3	-0.310132	0.4685
TACC3	0.261598	0.527721
PSMD8	0.269932	0.514378
MAP2K2	0.312959	0.448978
ZKSCAN1	-0.139986	0.735075
IGF2BP2	0.0465637	0.911139
SELENOF	0.192836	0.640938
INPPL1	-0.0451828	0.914472
CHTF8	0.0494088	0.90546
PLPP2	0.0549555	0.895148
RIC8A	-0.11518	0.785927
TAPBP	-0.0169323	0.968945
DLST	-0.00096202	0.999493
STAT1	-0.100994	0.808631
ARFIP2	0.0428266	0.9192
CSTB	0.0253252	0.952431
DBN1	-0.0558852	0.89258
CD276	-0.00187971	0.997679
LENG8	-0.317718	0.443551
SNU13	0.0124059	0.977016
TSPAN14	0.0467669	0.911106
PSMC5	0.208216	0.614562
UBE2G2	0.0825955	0.842522
BCL9L	-0.00458815	0.992336
SLTM	0.369492	0.371798
CANT1	0.0858256	0.836608
ELAVL1	0.0802422	0.846921
DNAJC5	0.103334	0.803536
PLCD3	-0.158102	0.702734
BPTF	0.164571	0.69043
VCAN	0.0435052	0.916427
2024-09-10	0.0547362	0.89603
PKP3	-0.0494656	0.90647
LTBR	0.125434	0.762015
GMFB	-0.0136175	0.97505
AKT2	-0.0445992	0.915122
MLXIP	-0.0496895	0.905
RASSF3	0.0927603	0.823093
KLF5	-0.209461	0.615501
SDHA	0.135044	0.744567
TTYH3	0.0494194	0.906218
EMC1	0.00449855	0.992791
NCAPD3	0.162652	0.694928
STOML2	0.241844	0.558663
SMS	0.198526	0.631036
ANAPC5	0.0583919	0.888548
HLA-E	0.0223083	0.957901
OCIAD1	0.092055	0.824437
NUP188	0.0552035	0.894553
CD99	-0.0244613	0.955822
SAP18	0.218829	0.596749
PTDSS1	0.0108216	0.980664
RUVBL2	0.104152	0.801643
RALBP1	0.248784	0.547686
OSBP	0.166419	0.688163
GDA	-0.119649	0.773585
DNAJC8	0.278128	0.501282
TMEM106C	0.277956	0.503503
CLDN7	0.228297	0.582579
GPR107	0.0299012	0.94371
COPZ1	0.175582	0.670971
YES1	0.197257	0.633834
ATP5F1E	0.397127	0.336507
CHD8	-0.0844312	0.839297
FAM136A	0.224796	0.588295
GMPS	0.0221653	0.958637
CRTAP	0.046879	0.910825
ARPC5	0.106363	0.797637
AMOTL2	-0.614808	0.141225
ADNP	0.0208447	0.960612
LTBP3	-0.17397	0.673276
NEK9	0.0776409	0.852147
SSR2	0.0720502	0.862768
SPTLC1	0.0408077	0.922594
NKTR	-0.0958465	0.817965
NSD3	0.0300603	0.943511
DCTN1	0.00873065	0.984264
RBM15B	-0.124978	0.763379
PGAM5	0.192519	0.64193
MYO9B	-0.0119849	0.97799
AGPAT5	-0.324478	0.432451
TSR1	0.181748	0.661047
THOP1	0.163632	0.692838
NIPSNAP1	-0.192635	0.640915
USP14	0.0402936	0.924293
WDR43	0.213978	0.604798
PHLDA2	0.20719	0.61679
CTR9	0.0535513	0.89738
LARS	0.0809124	0.845211
SLC25A36	0.0459299	0.912784
SPRY4	-0.341954	0.40727
DUS1L	-0.0638612	0.878565
LARP4	0.22118	0.593399
PRKACB	-0.0818242	0.843102
PBRM1	0.0360769	0.931979
SREK1	0.148486	0.720173
ITPRIPL2	-0.0584251	0.888243
UBE2I	-0.0112605	0.979543
ECPAS	0.198109	0.633162
YKT6	0.0692486	0.867955
DIDO1	-0.0194642	0.963819
NOL11	0.234506	0.57035
ERBB2	0.0357574	0.932451
ARHGDIA	-0.0767671	0.853365
TMX1	0.195416	0.637205
F3	0.0233953	0.961699
CD109	0.114422	0.781545
PLS3	0.245943	0.553496
DPYSL2	-0.263981	0.524925
CDC25B	0.161773	0.695467
FAF2	0.013782	0.974777
OS9	0.0406228	0.923036
SPRED2	0.0425169	0.919626
CBL	0.0330892	0.937239
PRELID3B	0.151952	0.713656
CBFB	0.0339274	0.935728
SPIN1	-0.060622	0.884515
TRIM44	-0.0314577	0.941305
ATL2	0.167734	0.686603
IVNS1ABP	-0.152339	0.713107
UGP2	0.265733	0.525758
SERINC2	-0.166061	0.690262
PNPLA6	-0.108458	0.794265
KPNA4	-0.00270001	0.996675
LETM1	0.0856705	0.836993
MFSD14B	0.158052	0.703659
PPP2R5C	0.0980841	0.813191
MKNK2	0.264153	0.5235
NF1	0.0943625	0.825066
TFG	0.0258817	0.951405
MSL1	0.050975	0.903025
HMGB3	0.0877526	0.832247
GNG12	0.145456	0.725375
PCM1	0.255348	0.53725
EP300	-0.0214619	0.959765
TIMELESS	0.198551	0.631553
SNX3	0.176592	0.670015
NDUFS1	0.146748	0.723204
EBP	0.103511	0.803462
RFWD3	0.0303311	0.94282
TCF20	0.0567527	0.891792
CIZ1	0.152856	0.712579
SBNO1	0.113822	0.783983
SGTA	0.172923	0.676301
EPHB4	0.00299631	0.995351
EFHD2	0.250921	0.54561
GTPBP4	0.117264	0.777556
SYPL1	0.197067	0.634448
POMP	0.296682	0.473948
TCF25	0.0403459	0.922855
MAGI1	-0.239906	0.561181
NUP160	0.00365569	0.994336
DDAH1	0.0927275	0.829793
SNHG1	-0.0235829	0.955764
CDK4	0.0155006	0.971427
NUP153	0.0508364	0.903448
TOB2	-0.0400711	0.923994
SAMD4B	0.0232509	0.956297
ALCAM	0.282716	0.494623
METAP1	-0.0624333	0.880765
PFKM	-0.0298785	0.94322
ZDHHC5	-0.00764077	0.986574
RNF187	0.148874	0.719231
POLR1D	0.092927	0.823325
ADGRG1	0.0292349	0.948051
HEATR1	-0.0117939	0.978605
MAGT1	0.173141	0.677384
SARAF	0.0334697	0.937025
RBM12	-0.0565988	0.891974
RAF1	0.0400196	0.924375
RABGGTB	0.106629	0.796903
RNH1	0.102215	0.806536
FURIN	-0.107463	0.796256
ZNF121	0.0395267	0.924681
NUP205	0.180651	0.662768
PPP1CA	0.148026	0.720437
CNOT6	0.0272185	0.948646
CDC42EP3	-0.0628672	0.882348
SRPRA	0.179005	0.667307
BCAR1	0.145366	0.728531
FUCA2	0.132135	0.75267
TRAF7	0.0120023	0.977725
IMMT	0.0933765	0.822406
AHNAK2	-0.423774	0.304795
ELOVL6	0.0134203	0.974915
OGDH	-0.00975216	0.983217
TRAP1	0.0508084	0.902926
PLOD2	-0.179242	0.674992
FAM49B	0.198754	0.630912
IMPAD1	-0.0386874	0.927006
ASXL1	-0.0060257	0.989865
BUB1	0.494702	0.23272
PYGB	-0.013216	0.975583
EIF3J	0.139413	0.738303
ME1	0.304702	0.462415
CHORDC1	0.306529	0.458144
AP1B1	0.0301772	0.943454
REEP5	0.218417	0.598463
GRK2	0.16749	0.686083
CPD	0.0307017	0.941989
EML4	0.0863798	0.836399
SLC44A2	0.153529	0.711648
GSK3B	0.029004	0.945257
AHCTF1	0.216786	0.600825
NSMF	-0.0275204	0.948213
PCNX3	0.00531716	0.991244
SP3	0.115369	0.780895
TMEM132A	-0.206018	0.618053
MAD2L1	0.401326	0.332019
SEC23B	0.0416703	0.921012
LPCAT1	-0.170881	0.68016
LAMP2	0.0483455	0.909029
ATIC	-0.0671106	0.872495
RACGAP1	0.397663	0.336128
CST3	-0.145359	0.726522
ACSL4	0.0520021	0.90063
UQCRQ	0.223196	0.589978
ZC3H15	0.21892	0.597637
CDK12	0.0412774	0.922136
SNRPD1	0.311157	0.451818
UBE2L3	0.133071	0.748412
EVPL	-0.0457348	0.912972
TPM1	-0.00616413	1
COX6C	0.324988	0.431565
BRI3BP	0.222102	0.592189
RPL7P1	0.0540478	0.896691
AGR2	NA	NA
DIP2B	0.0265672	0.95027
CAB39	0.0971003	0.815748
LZTS2	-0.236932	0.565901
SACS	0.18771	0.650055
NELFB	0.162609	0.694836
TUBB6	0.15385	0.711526
CPSF7	-0.080194	0.847425
NUP155	0.126685	0.760279
FUBP3	-0.0100378	0.982043
MRPS27	0.140462	0.734421
CCAR2	0.0383563	0.927359
COX7A2	0.257157	0.534167
NXN	0.118862	0.774846
KEAP1	0.114856	0.781905
CASC4	0.0807814	0.846002
SDHC	0.104979	0.800302
EFCAB14	-0.0803652	0.847461
UBA6	0.140003	0.736429
SMC3	0.457096	0.269962
ROCK1	0.140123	0.736682
RABL6	0.0639102	0.878493
XPO5	0.059659	0.886431
MFHAS1	0.042271	0.921001
MINK1	-0.0162052	0.970055
DDX39B	-0.209418	0.614554
CHTOP	0.0177861	0.966937
NCAPG	0.384899	0.352723
POR	0.148228	0.721677
WDR45B	-0.00540273	0.990797
QSER1	0.0671234	0.871923
CYB5R3	0.0487119	0.907269
PLP2	0.20648	0.618551
RDH11	0.0306475	0.94222
PTCD3	0.0050841	0.991445
NR2F1	0.263773	0.522593
MYCBP2	0.0925457	0.823779
TRIM2	-0.139756	0.735547
BAG3	0.127394	0.759214
SYNE2	-0.0690024	0.867945
PSMC2	0.393335	0.342842
TCEA1	0.18733	0.650435
TGFA	0.250975	0.548168
TXLNA	-0.0383398	0.928491
UBE2E1	-0.0114016	0.980379
HEXB	0.21187	0.609918
C6orf106	0.110322	0.790555
EHD4	0.103757	0.803903
PIP5K1A	-0.0868644	0.834849
CNDP2	-0.137511	0.741088
PYGL	-0.0526809	0.898982
CLPTM1	-0.000979946	0.99983
PPP4R3B	0.227255	0.58434
MAF1	0.138586	0.737709
IGFBP2	0.0571394	0.890715
NOMO1	0.0240987	0.955068
SERPINE2	-0.250835	0.543895
SSB	0.338923	0.414211
NDUFS5	0.232438	0.573457
ZMPSTE24	0.182925	0.659829
APRT	-0.0998354	0.810169
HIPK2	-0.0156199	0.970653
BZW2	-0.183514	0.658284
FNBP1L	0.0126492	0.977061
ETFA	0.202463	0.625513
APH1A	0.0650646	0.876152
SMPD4	0.0617362	0.882637
EID1	0.0577986	0.890276
SLC9A3R1	0.0985161	0.812422
MRPS34	0.202726	0.624793
ERBIN	0.212602	0.607704
AGPS	0.0105412	0.981492
CCNA2	0.331137	0.424199
PICALM	0.0141122	0.974405
ELOB	0.108884	0.793501
ARPC3	0.184289	0.657271
CKS1B	0.221531	0.592968
RFC1	0.203185	0.624054
ECHS1	0.0929539	0.825169
THOC2	0.25465	0.538699
ZMIZ2	-0.287228	0.488979
PIK3C2A	-0.0258236	0.951716
FOXM1	0.415751	0.316724
MKRN1	-0.0575063	0.890444
RECQL4	0.169044	0.683159
SAPCD2	0.232549	0.574519
DHFR	0.147459	0.723283
SFT2D2	-0.165991	0.688951
GPBP1L1	0.0460856	0.912192
UNG	-0.146202	0.72371
MRPL49	0.133173	0.747818
XPO7	0.199799	0.630411
ACSS2	-0.138246	0.738381
TMBIM1	0.0735769	0.859812
RNF141	-0.0324632	0.937999
TPM2	0.145269	0.724777
GIT1	0.0518481	0.901094
LUZP1	0.011513	0.979488
DAP3	-0.0306632	0.942102
PABPN1	0.320664	0.43868
B4GALT1	0.0990184	0.812668
FOXQ1	0.108515	0.940188
UBXN7	0.00359455	0.99428
DAP	-0.198	0.633394
PSMA5	0.350711	0.396595
RPL7P9	0.0574562	0.890147
AKIRIN1	0.0322809	0.939017
CAMK2D	-0.107973	0.794485
PIP4K2B	-0.00681556	0.988221
SSU72	0.118574	0.775299
NRBP1	0.164258	0.691787
SMG7	0.0366442	0.93072
CTNNAL1	0.0156673	0.971442
TNFRSF12A	0.33434	0.421386
POLDIP3	0.072483	0.861835
AP2S1	0.128984	0.755856
PFN2	0.0908565	0.826769
TCERG1	0.102557	0.805332
NRAS	0.0810613	0.845555
SORL1	-0.0169507	0.969689
TRAF4	-0.0464358	0.912038
UBA2	0.113972	0.78345
PNRC2	-0.089812	0.82944
PNISR	0.13116	0.752363
DR1	0.135614	0.744042
DGCR2	0.00326089	0.995285
RAB14	0.0805571	0.846873
TRIB3	0.34331	0.411057
TECR	0.198331	0.632261
TIA1	-0.112237	0.78735
UTP4	0.160639	0.698546
GUK1	0.254947	0.539605
NSA2	0.246308	0.552103
DCTN4	-0.0388888	0.926047
AFAP1-AS1	-0.753854	0.403427
ATP6V0B	0.314862	0.448667
SDC1	0.199139	0.632508
MARCKS	-0.0957355	0.818792
GABPB1-AS1	-0.177117	0.668354
SART3	0.0127589	0.976963
CERS2	0.081488	0.844826
SLC25A23	0.0776168	0.852
SCAF1	0.0330476	0.937783
LY6E	-0.027793	0.947184
DDX39A	0.30878	0.455928
RAB6A	0.0747765	0.857298
WAPL	0.228721	0.581287
MISP	-0.0294534	0.949025
STARD4	-0.0800877	0.847333
VASP	0.0886613	0.831092
CCNT1	0.131282	0.751493
WWC1	-0.0333741	0.937842
SHC1	-0.113786	0.78379
SMARCC2	-0.00466175	0.992404
MYO18A	-0.0944639	0.821275
GIGYF2	0.112017	0.787628
PPP1R10	-0.0261139	0.950867
CNP	0.0549922	0.895498
RBMS2	-0.0493826	0.907624
YTHDF3	0.0526989	0.900082
ID2	-0.279221	0.501717
ALDH3A2	0.105331	0.799855
PPP4C	0.166463	0.688449
DDX56	0.0268029	0.949829
ETS2	-0.114043	0.787107
MT-ATP8	0.424895	0.304493
MLLT1	-0.0479739	0.909166
PFDN5	0.230413	0.577607
EIF3G	0.0164881	0.969433
WLS	-0.275727	0.506559
SNRPG	0.324212	0.434557
ETNK1	-0.0834934	0.840772
SRSF4	0.100016	0.81015
MDM2	0.191199	0.643525
AGO1	-0.120584	0.771092
GNL1	-0.0362345	0.931568
GAK	-0.0722563	0.862766
PSMB6	0.251119	0.544017
STAT3	-0.028236	0.947466
DNAJA2	0.0966328	0.816367
ITCH	0.0664624	0.873343
GTF3C4	0.0229405	0.956987
PEA15	0.0504691	0.9056
UNC45A	0.044159	0.916036
CD24	-0.647298	0.125351
ARHGAP12	0.107924	0.794183
CD59	-0.196347	0.636624
PRPF6	-0.0312281	0.941081
PPP4R3A	0.0355446	0.933067
TNPO3	0.142868	0.731052
RIF1	0.288205	0.487485
TMEM167A	0.121759	0.769283
UGDH	-0.0659536	0.875157
FOSL2	-0.220096	0.596968
CAPZA2	0.153489	0.711918
NISCH	-0.363708	0.379839
SLC25A24	-0.0416501	0.922716
PSMA3	0.301956	0.466325
CIAO1	0.0847724	0.83916
SAV1	-0.185406	0.654661
HSPE1	0.389593	0.346764
G6PD	-0.0742512	0.859258
S100A11	0.168608	0.684474
MSN	0.0529784	0.898354
PRPF38B	0.181839	0.661218
PTPN14	-0.0951263	0.820333
MYO1D	-0.0154674	0.972374
HMGXB3	-0.0679492	0.870819
CAV2	-0.0928627	0.82239
FABP5	0.286634	0.48827
TMEM41B	-0.0151882	0.972286
GORASP2	-0.0431935	0.918255
LDHB	0.308034	0.456289
MAST2	0.0908279	0.827759
M6PR	0.15316	0.712709
PVR	0.154517	0.71074
GPBP1	0.101467	0.807491
NDRG1	0.0680118	0.870215
ADAM19	-0.139965	0.734627
PLRG1	0.16632	0.688645
TAOK2	-0.0111921	0.979761
TOPBP1	0.282399	0.496105
LIMS1	0.16615	0.690198
BTAF1	-0.0560693	0.89361
GPS1	-0.0563362	0.89289
WDR26	-0.0580988	0.889588
PKD1	-0.000936605	0.999927
PTPRK	-0.140435	0.736589
HGS	-0.0535262	0.898028
ATP1B1	0.231697	0.58319
NDC1	0.388972	0.347878
SAR1A	0.11145	0.788946
SLK	0.329067	0.426452
JUND	0.424885	0.30427
AUP1	0.0923166	0.824851
STK39	0.0824585	0.842158
BBX	0.176362	0.670443
NAA15	0.234985	0.570515
KIAA1109	0.216282	0.602657
APOBEC3C	-0.280568	0.497647
MPP7	-0.212496	0.606807
NBL1	0.261822	0.530085
ZNF609	-0.0503152	0.904305
SEC23A	0.0071271	0.987567
TRPC4AP	0.0705578	0.866188
RHOC	0.0356703	0.933232
EPS8	-0.0642013	0.877664
JOSD1	0.0127939	0.977009
CUL1	0.321961	0.43701
NDUFB9	0.198618	0.630759
WDR33	0.151949	0.714439
VPS13A	0.183585	0.657318
NCBP1	0.0224618	0.95876
SHTN1	-0.0516459	0.901684
SUGP2	0.0433193	0.918114
MAEA	-0.0505229	0.904218
PAPSS1	-0.239425	0.563203
PPRC1	0.0589915	0.88762
YTHDC1	0.104141	0.802363
SEC23IP	-0.126718	0.760206
CEMIP2	-0.192158	0.648113
MAP3K20	0.142695	0.733376
RBM17	0.0777821	0.852387
UBQLN4	0.064371	0.877247
RAB5B	-0.0441173	0.916296
ATXN7L3	0.143666	0.729292
FUBP1	0.143392	0.729204
JMJD1C	0.253891	0.539126
FADS1	0.206449	0.616845
ATP11B	-0.0273767	0.949583
DLD	0.209451	0.613456
HK2	-0.052001	0.903431
NFKB2	0.0207371	0.961814
ZCCHC14	-0.0511456	0.902871
PKP4	-0.0675803	0.871594
PPP2R2A	0.25869	0.533472
IREB2	0.0726316	0.861972
KIAA1522	0.0940121	0.821226
ZYX	-0.0243444	0.954849
ASH1L	0.0897182	0.829747
DENR	0.0873767	0.834023
MTA1	-0.0870693	0.834112
NFE2L2	0.229536	0.579804
MAPK1IP1L	-0.0993055	0.811281
TSPAN3	-0.0532541	0.897976
RNF40	0.0233292	0.956825
POGZ	-0.0434178	0.917633
CKAP2	0.410659	0.321951
RNPEP	0.0213306	0.960328
ADGRA3	-0.0512335	0.902683
RER1	0.0700947	0.867565
DCAF12	0.0587506	0.888091
PPP5C	0.186269	0.653735
PLCB3	0.0653662	0.87533
ACAA2	-0.0452054	0.926128
FARSA	0.146415	0.724206
RC3H2	-0.0594357	0.886739
NUTF2	0.0873525	0.833878
DCTN5	0.151798	0.715476
PKN2	0.129498	0.755416
MEGF8	-0.184259	0.657168
GNAI1	-0.0161705	0.969543
MYH10	-0.0202917	0.962414
CTDSPL	-0.143885	0.731601
THBS1	-0.154094	0.723086
CTCF	0.226908	0.584155
LPGAT1	-0.0206614	0.961706
AKAP1	-0.142465	0.731068
MYBBP1A	-0.211862	0.609739
SMAD2	0.044501	0.915508
PCGF3	-0.161257	0.69699
ADIPOR1	0.216919	0.600869
SNX1	-0.0369852	0.929908
AKT1S1	0.158632	0.702727
TSPAN5	-0.0535772	0.897626
SRSF1	0.0186357	0.965765
ATRX	0.339758	0.412102
MYBL2	0.333185	0.421506
EFR3A	0.0845855	0.838692
HELLS	0.197699	0.634048
TRIM33	0.0161833	0.970228
UQCRFS1	0.138044	0.739604
EXOC5	0.152279	0.714302
DCTN2	0.0624431	0.881549
C12orf49	-0.0104856	0.981623
AP2A2	-0.057853	0.890798
TIMM17A	0.178837	0.666463
ARHGAP21	0.0358629	0.932821
MYO1E	0.0836852	0.840876
QRICH1	0.0355429	0.932932
CCNL1	-0.0742432	0.858968
RAB2A	0.143539	0.729989
BRK1	0.120887	0.771028
SLC12A7	-0.174492	0.67606
TOMM22	0.235699	0.569364
WBP2	-0.0573992	0.890468
TRA2A	0.221625	0.593026
SMU1	0.156691	0.705886
EPN1	-0.0210836	0.961126
RTRAF	0.186074	0.654346
CCDC6	-0.0432767	0.918074
RBBP6	0.289501	0.485832
TAGLN2	0.169225	0.684255
TNFRSF21	-0.0188923	0.965142
BAP1	0.11186	0.788677
GAA	-0.18505	0.655084
TMEM181	-0.0182083	0.966515
STAT6	-0.375155	0.366358
CMPK1	0.284222	0.492386
MMADHC	0.0859854	0.836445
CGGBP1	-0.0289249	0.94577
MIDN	-0.0419872	0.921245
RBPJ	0.0546537	0.896256
LRPAP1	-0.00258366	0.996502
SORT1	-0.0915974	0.826336
WARS	0.130944	0.754891
FBXW5	0.13408	0.747882
ACP1	0.100388	0.809603
POGK	-0.0728737	0.861944
SUZ12	0.14146	0.733738
STRN4	-0.111367	0.788796
MRPL37	0.14192	0.73305
SEC63	0.114688	0.785088
NAA25	0.148409	0.720887
MYO19	0.023975	0.955408
SNTB2	-0.0457468	0.913225
CUX1	-0.158088	0.702836
PMAIP1	0.0282259	0.947052
NUDT4	-0.000161261	1
FBRSL1	-0.178401	0.666726
TNRC6B	0.0217316	0.959171
STK25	-0.108744	0.793776
TRIM27	-0.27968	0.499807
DLG1	0.282197	0.497297
AVL9	0.0180159	0.966561
YLPM1	0.0809148	0.845962
E2F4	-0.0603608	0.885357
WDR34	0.178018	0.667501
EIF4G3	-0.0212856	0.960755
MRTO4	0.294071	0.478514
PM20D2	0.0741768	0.858871
DESI2	0.0423444	0.92005
HMGB1P6	0.603142	0.146105
SMARCB1	0.0727501	0.861578
MTREX	0.183179	0.65898
CDCA5	0.434317	0.295312
TNFRSF10D	0.019573	0.96374
NUP107	0.323321	0.435682
BUD23	0.192373	0.642586
KRR1	0.0481415	0.908286
COX5B	0.212344	0.608088
SEC62	0.430373	0.299667
PIM3	0.207299	0.61701
PSMC4	0.228044	0.583063
DNM1L	0.171558	0.679552
EXTL3	0.0411949	0.921532
TNPO2	-0.00997242	0.98214
ANAPC1	0.0777471	0.852379
[truncated: 56,736 more rows]
