# Supplementary material for: AI-identified CD133-targeting natural compounds demonstrate differential anti-tumor effects and mechanisms in pan-cancer models
Source: EMBO Mol Med. 2025 Oct 2;17(11):2932–65. doi: 10.1038/s44321-025-00308-1 (PMC12603267; doi:10.1038/s44321-025-00308-1)
Supplement: Supplementary file 9 — Source data Fig. 7 [file 44321_2025_308_MOESM9_ESM.zip]

Archive with 17 entries (10 files):
- Figure 7/
- Figure 7/7 i/
- Figure 7/7 i/README.txt
- Figure 7/7 i/Tumor volume weight and body weight of Lung cancer.prism
- Figure 7/7a-c/
- Figure 7/7a-c/README.txt
- Figure 7/7d/
- Figure 7/7d/README.txt
- Figure 7/7d/Tumor volume weight and body weight of PP10.prism
- Figure 7/7e/
- Figure 7/7e/README.txt
- Figure 7/7e/Tumor volume weight and body weight of PP24.prism
- Figure 7/7f, h/
- Figure 7/7f, h/README.txt
- Figure 7/7g/
- Figure 7/7g/README.txt
- Figure 7/7g/Tumor volume weight and body weight of Liver cancer.prism
